# Supplementary material for: The impact of physical activity on cardiovascular mortality in the general population
Source: EXCLI J. 2021 Aug 6;20:1294–304. doi: 10.17179/excli2021-3818 (PMC8481793; doi:10.17179/excli2021-3818)
Supplement: Supplementary data [file EXCLI-20-1294-s-002.xlsx]

## Sheet: raw data
Subject No.	Age, years	Male=1	Obesity=1	Previous CVD=1	Smoking=1	Hypertension=1	Diabetes mellitus=1	Hyperlipidemia=1	CKD=1	Metabolic syndrome=1	Insulin resistance=1	LVH=1	AF=1	SBP, mmHg	DBP, mmHg	HbA1c, %	FBG, mg/dL	Hb, g/dL	eGFR, ml/min/1.73m2	BNP, pg/ml	Framingham risk score	physical activity(METs)	follow up duration(days)	cardiovascular death=1
1	70	0	0	0	0	1	0	1	0	0	0	0	0	140	90	5.4	109	13.6	74.0637	15.3	16	31.89	3459	0
2	50	0	0	0	0	0	0	0	0	0	0	0	0	108	66	4.4	86	12.6	68.9135	21.7	3	24.65	3467	0
3	58	0	0	0	0	0	0	1	0	0	0	0	0	100	70	5.2	86	13.5	95.4265	29.1	6	30.23	3439	0
4	44	0	0	0	0	0	0	0	0	0	0	0	0	102	60	4.7	85	7.8	84.6209	16.5	2	24.56	3376	0
5	61	0	0	0	0	0	0	0	0	0	0	0	0	120	70	4.4	83	13.3	77.0476	22.1	11	30.08	3461	0
6	55	0	0	0	0	0	0	1	0	0	0	0	0	126	78	5.2	90	12.6	79.3715	8	11	29.38	3410	0
7	60	0	0	0	0	0	0	1	0	0	0	0	0	132	72	5.2	82	12.2	120.632	53.2	11	26.7	3481	0
8	56	0	0	0	1	0	0	0	0	0	0	0	0	116	66	5.1	92	12.8	96.3925	9.1	7	29.85	3459	0
9	68	0	0	0	0	1	0	0	0	0	0	0	0	118	68	5.4	87	13.7	63.0927	30.7	10	26.59	3338	0
10	65	0	1	1	0	1	0	0	0	0	0	0	0	120	80	5.2	80	12.6	63.915	29.5	13	29.5	3391	0
11	61	0	0	0	0	0	0	1	0	0	0	0	0	110	66	5.6	100	13.8	77.0476	31.5	7	27.69	3249	0
12	55	0	0	0	0	0	0	0	0	0	0	0	0	130	78	5.3	82	13.5	79.3715	8	10	40.17	3458	0
13	48	0	0	0	0	0	0	0	0	0	0	0	0	120	70	4.6	81	12.8	69.7257	11.6	6	31.39	3376	0
14	48	1	1	0	1	1	0	1	0	1	0	0	0	170	110	4.8	95	14.9	94.3514	16.3	15	36.9	3481	0
15	60	1	0	0	1	0	0	1	0	0	0	0	0	130	70	4.8	88	14.3	88.4983	8	17	30.47	3419	0
16	68	1	0	0	1	1	0	0	0	0	0	0	0	130	70	4.3	84	13.7	101.059	40.4	18	25.74	3458	0
17	66	1	0	0	0	1	0	1	1	0	0	0	0	150	76	4.9	91	14.8	58.2898	29.2	18	26.55	3475	0
18	49	1	0	0	1	0	0	1	0	0	0	0	0	116	82	5	84	14.5	81.0466	8	10	35.23	3376	0
19	67	1	0	0	1	1	0	0	0	0	0	0	0	136	84	4.6	104	13.9	65.1294	12	19	27.6	3439	0
20	66	1	0	0	0	1	0	1	0	0	0	0	0	110	70	4.9	84	14.4	86.1104	8	11	28.77	3475	0
21	52	1	0	0	0	0	0	1	0	0	0	0	0	128	84	4.9	84	14.6	92.2086	9.1	9	23.54	3439	0
22	54	1	0	0	0	0	0	0	0	0	0	0	0	136	84	5.2	97	15.4	91.2153	8	8	28.35	2777	0
23	54	1	1	0	1	0	0	1	0	1	0	0	0	132	86	4.5	89	14.1	91.2153	26.9	17	25.21	3475	0
24	49	1	0	0	1	0	0	0	0	0	0	0	0	130	78	5.3	105	13.4	111.024	15.3	12	32.74	3440	0
25	72	0	0	0	0	1	0	1	1	0	0	0	0	140	84	5	83	11.3	47.1466	86.4	17	23.3	3467	0
26	66	0	0	0	1	0	0	0	0	0	0	0	0	118	82	4.9	78	12	75.3251	30.5	12	27.74	3412	0
27	68	0	0	0	0	0	1	0	0	0	0	0	0	138	86	5.3	81	12.2	91.1681	33.4	14	27.75	3410	0
28	67	0	0	0	1	1	0	1	0	0	0	0	0	136	74	5.4	87	13.1	63.3615	32.6	19	25.57	3419	0
29	64	0	0	0	0	0	0	0	0	0	0	0	0	116	70	4.9	0	12.6	75.9933	31.5	5	36.27	3371	0
30	57	0	0	0	0	1	0	0	0	0	0	1	0	128	72	5.4	0	13.2	78.562	23.5	10	50.31	3338	0
31	67	0	0	0	0	0	0	0	0	0	0	0	0	122	68	5.2	87	11.7	91.5566	27.5	11	39.35	3437	0
32	57	0	0	0	0	1	0	1	0	0	0	0	0	130	74	4.6	85	11.5	78.562	26.5	11	28.2	3475	0
33	84	1	0	0	0	1	0	0	0	0	0	0	0	140	70	5.4	116	16.1	80.3519	78.7	17	20.4	3419	0
34	71	1	0	0	1	0	0	0	0	0	0	0	0	110	78	5.1	92	13	72.8635	9.2	16	23.1	3419	0
35	73	0	1	0	0	1	0	1	1	0	0	0	0	140	80	5.6	105	13.5	53.4185	12.8	15	30.04	3475	0
36	75	1	1	0	1	1	0	0	0	0	0	0	0	140	90	6.1	89	13.7	83.0084	10.3	22	23.6	3362	0
37	76	1	1	0	0	1	0	0	1	0	0	0	0	142	100	5.3	87	15.8	45.8547	304.4	17	20.67	2580	1
38	61	0	1	0	1	1	0	1	0	0	0	0	0	150	80	5.5	92	13.2	94.0553	99.8	18	32.98	3467	0
39	72	0	0	0	0	1	0	0	0	0	0	0	0	132	70	5.2	81	13.3	114.482	58.3	16	26.64	3412	0
40	73	0	0	0	0	1	0	0	0	0	0	0	0	170	80	5.5	90	12.2	73.1771	29.7	20	26.79	3474	0
41	72	0	1	0	0	1	0	1	0	1	1	0	0	160	98	5.8	103	14.2	62.0661	52	20	24.52	3440	0
42	75	1	1	0	0	0	0	0	0	0	0	0	0	130	70	5.5	92	14.8	71.7263	26.5	16	25.51	3419	0
43	61	0	0	0	0	1	0	0	0	0	0	0	0	140	80	5.4	86	13.1	65.0907	30.9	11	31.14	3338	0
44	64	1	0	0	1	0	0	0	0	0	0	0	0	120	80	5.4	90	14.8	75.0668	45.9	16	29.1	3376	0
45	53	0	0	0	0	0	0	1	0	0	0	0	0	102	64	5.4	89	12.8	97.9278	22.4	6	27.67	3467	0
46	68	0	0	0	0	1	0	0	0	0	0	0	0	140	70	5.2	89	13.7	74.6825	8.9	16	24.2	3481	0
47	44	0	1	0	0	1	0	0	0	0	1	0	0	142	100	5.3	97	10.7	84.6209	8	9	24.91	3475	0
48	56	0	0	0	0	1	0	0	0	0	0	0	0	146	90	5.4	84	13.4	78.9621	8	14	23.78	3439	0
49	55	0	1	0	0	1	0	1	1	0	1	0	0	138	88	5.2	94	12.6	57.9404	25.7	14	25.57	3439	0
50	51	0	1	0	0	1	0	1	0	0	1	0	0	154	84	5.1	88	14.6	81.1103	10.2	13	25.89	3475	0
51	53	0	0	0	0	0	0	1	0	0	0	0	0	114	82	5	89	11.5	125.004	8	6	35.21	3475	0
52	67	0	1	0	0	1	0	1	1	1	0	0	0	140	90	5.5	99	14.6	54.7498	36.3	16	21.29	3397	0
53	70	1	1	0	1	1	0	1	1	1	0	0	0	160	98	5.1	99	14.3	57.3137	11.7	23	37.76	846	0
54	43	1	0	0	1	0	0	0	0	0	0	1	0	120	72	4.8	94	14.8	115.265	8	8	34.94	3467	0
55	57	1	0	0	0	0	0	1	0	0	0	0	0	120	80	4.8	91	14.4	77.6042	15.6	10	27.64	3338	0
56	53	1	1	0	1	0	0	0	0	0	0	0	0	130	70	4.8	88	13.9	91.7059	8	13	28.43	3419	0
57	52	1	0	0	1	0	0	1	0	0	0	0	0	118	74	5.4	98	14.5	92.2086	8	14	28.75	3461	0
58	50	1	0	0	1	1	0	0	0	0	0	0	0	130	90	4.9	101	14.8	80.5781	9.9	12	38.1	3391	0
59	63	1	0	0	1	1	0	0	0	0	0	0	0	170	90	5	83	13.8	103.298	8	18	24.81	3439	0
60	78	0	0	0	0	0	0	1	0	0	0	0	0	130	70	5	93	14.6	71.7989	39.2	14	34.27	3411	0
61	72	0	1	0	0	0	0	0	0	0	0	0	0	120	70	5.3	96	12.6	89.6847	17.9	13	29.51	3338	0
62	69	1	1	0	0	1	1	1	1	1	1	0	0	160	90	7	102	11.5	39.828	386.3	24	19.2	2208	1
63	70	0	0	0	0	0	0	1	0	0	0	0	0	130	70	4.9	91	11.5	90.4128	17	16	16.8	3440	0
64	66	1	1	0	0	0	0	0	0	1	0	0	0	134	82	6.2	115	16.1	74.4067	32.7	13	23.53	3419	0
65	57	1	0	0	0	1	0	0	0	0	0	0	0	132	80	4.7	85	15.3	68.222	8	12	26.76	3474	0
66	63	1	0	0	1	1	0	0	0	0	0	0	0	132	70	4.4	89	15.2	87.2677	61.4	19	36.62	3481	0
67	48	0	0	0	0	0	0	0	0	0	0	0	0	108	74	5.1	81	14.7	82.5339	10.8	4	28.52	3458	0
68	62	0	0	0	0	0	0	0	0	0	0	0	0	128	72	5	94	12.8	76.6889	35	10	25.58	3475	0
69	67	1	0	0	0	0	0	1	0	0	0	0	0	130	80	5.4	99	13.2	74.0863	10.7	13	26.41	3458	0
70	72	1	1	1	0	1	0	1	0	1	0	0	0	120	80	5.3	93	14.6	72.5716	55.9	18	29.7	3439	0
71	76	1	1	0	1	0	0	1	0	1	0	0	0	130	80	5	85	14.2	71.4542	13.6	21	20.3	3362	0
72	72	1	0	0	1	1	0	0	0	0	0	1	0	148	72	5.5	97	12.9	72.5716	57.6	21	26.04	3411	0
73	77	1	0	0	0	1	0	1	1	0	0	0	0	132	78	5.8	108	14.6	55.7672	47.8	21	30.43	2866	1
74	57	0	0	0	0	0	0	0	0	0	0	0	0	120	68	5.4	87	12.7	95.904	33.7	7	30.75	3458	0
75	71	0	0	0	0	0	0	1	0	0	0	0	0	108	70	5.1	81	11.9	73.7628	19.8	8	32.81	3458	0
76	61	0	1	0	0	1	0	0	0	0	0	0	0	140	80	5	90	13.4	77.0476	72.6	12	25.91	3362	0
77	84	0	0	0	0	1	0	0	1	0	0	0	0	170	92	5.3	92	11.6	40.1956	178.1	21	20.95	1711	1
78	77	0	0	0	0	1	0	1	0	0	0	1	0	150	90	4.9	94	10.9	72.0652	45.8	15	19.2	3458	0
79	71	0	0	0	0	1	0	1	0	0	0	0	0	142	74	5	89	13.1	73.7628	57.8	15	22.42	3475	0
80	73	0	0	1	0	1	0	1	0	0	0	0	0	140	90	5	88	12.9	73.1771	134.7	16	27.01	3458	0
81	78	0	1	0	0	1	0	0	1	0	0	0	0	150	84	4.4	92	12.3	46.0759	63.9	17	24	3458	0
82	62	0	0	0	0	1	0	1	0	0	0	0	0	134	80	5.1	81	14.2	64.7877	15.3	16	28.97	3458	0
83	46	0	0	0	1	0	0	0	0	0	0	0	0	118	78	4.8	72	13.1	101.991	11.6	6	27.59	3458	0
84	62	0	0	0	0	0	0	1	0	0	0	0	0	130	70	5.6	89	13.7	93.6174	8	14	23.92	3411	0
85	44	0	0	0	0	0	0	0	0	0	0	0	0	122	82	5.2	76	12	84.6209	18.3	3	28.96	3458	0
86	51	0	0	0	0	0	0	1	0	0	0	0	0	124	80	5.2	88	13.3	81.1103	8	8	29.05	3440	0
87	48	0	0	0	0	0	0	1	0	0	0	0	0	130	80	5.6	96	10.5	82.5339	10.8	8	26.18	3461	0
88	54	0	0	1	1	0	0	0	0	0	0	0	0	110	60	4.9	82	13.1	97.4038	18.3	7	25.35	3376	0
89	52	0	0	0	0	0	0	1	0	0	0	0	0	134	82	4.7	76	12.9	80.6595	32.2	8	25.73	3437	0
90	55	0	1	0	0	0	0	1	0	0	0	0	0	126	78	5.6	90	12.3	67.054	53.5	8	28.41	3474	0
91	56	0	0	0	0	1	0	1	0	0	1	0	0	130	90	5.3	111	15.4	78.9621	8	11	35.47	3397	0
92	64	0	1	0	0	1	0	0	0	0	0	0	0	140	88	4.7	89	14.1	75.9933	24.6	13	34.9	3458	0
93	61	0	0	0	0	0	0	0	0	0	0	0	0	130	72	5.1	86	12.7	94.0553	16.6	12	25.92	3419	0
94	63	0	1	0	0	1	0	0	0	0	0	0	0	122	78	5.3	102	13.5	64.4909	23.4	12	27.93	3458	0
95	68	1	1	0	0	1	0	1	0	0	0	0	0	148	90	4.6	99	15.5	73.7719	46.6	13	23.44	3412	0
96	62	1	0	1	0	0	0	0	0	0	1	0	0	110	70	5.2	86	15	75.7539	13.6	10	20.1	3057	0
97	48	1	0	0	0	1	0	1	0	0	0	0	0	142	80	5.1	92	16	81.5277	8	9	27.1	3439	0
98	72	1	1	0	1	1	0	0	0	1	1	0	0	140	88	7.1	110	15.8	72.5716	11.7	21	20.81	3362	0
99	85	1	0	0	0	1	0	0	0	0	0	0	0	170	96	5.3	112	14.9	80.0795	15.5	21	26.98	3376	0
100	82	1	0	0	1	1	1	0	1	0	0	0	0	150	86	5.9	116	13.9	54.7693	33.1	23	28.77	3461	0
101	76	1	1	0	0	1	0	0	0	0	1	1	0	150	90	5.6	94	15.7	71.4542	74.7	18	23.87	3458	0
102	66	1	0	0	0	1	1	0	1	0	0	0	0	138	86	5.1	109	15.2	58.2898	14.6	17	18.81	3459	0
103	57	1	1	0	1	1	1	1	0	1	0	0	0	162	96	5.3	115	15.6	68.222	10.9	21	28.24	3458	0
104	62	1	0	0	1	0	0	1	0	0	0	0	0	130	84	4.8	81	15.6	75.7539	12	16	27.01	3362	0
105	71	1	1	0	1	1	0	0	0	0	0	0	0	158	90	5.4	91	13.8	84.3244	42.6	21	23.9	3209	1
106	69	1	0	0	0	0	0	1	0	1	0	0	0	132	80	5.1	92	15.3	85.0188	9	15	27.29	3410	0
107	76	1	0	0	1	0	0	0	0	0	0	1	0	130	74	4.8	90	13.8	82.6934	31.3	18	24.74	3461	0
108	69	1	1	0	1	1	0	1	1	1	0	0	0	112	60	5.6	102	15.9	57.5509	14.5	15	35	3338	0
109	75	1	0	1	1	1	0	0	0	0	0	0	0	158	90	4.9	106	15.9	71.7263	31.4	23	26.2	3362	0
110	72	1	1	0	1	1	0	0	0	0	0	0	0	152	82	4.9	97	13.5	72.5716	10.2	20	20.48	3347	0
111	74	1	0	0	0	0	0	0	0	0	0	0	0	110	68	4.9	103	14.9	72.0032	10.3	12	20.4	3437	0
112	58	0	0	0	0	1	0	0	0	0	0	0	0	120	90	5.2	102	13.9	95.4265	12.5	9	43.45	3467	0
113	74	0	0	1	0	0	0	0	0	0	0	0	0	130	80	4.9	101	13.4	72.8919	32	13	35.75	3481	0
114	71	0	1	0	0	1	0	1	0	0	1	0	0	162	88	5	103	15.4	73.7628	22.3	19	24.34	3467	0
115	75	0	0	0	0	0	0	0	0	0	0	0	0	138	82	5	83	13.7	72.6116	23.5	12	24.94	3338	0
116	71	0	0	0	0	1	0	1	0	0	0	0	0	130	80	4.9	97	12.7	73.7628	14.2	14	28.51	3338	0
117	80	0	0	0	0	1	0	0	0	0	0	0	0	160	100	5.5	90	12.1	87.0134	47.3	18	23.1	3371	0
118	77	0	0	0	0	1	0	0	0	0	0	0	0	140	90	5.2	90	14.2	72.0652	31.3	14	36.47	3410	0
119	55	1	0	0	1	0	0	0	0	0	0	0	0	114	68	5	91	15.1	90.7362	16	12	38.67	3125	0
120	43	0	1	0	0	0	0	1	0	0	0	0	0	120	74	5.6	91	13.9	85.1811	3.9	5	43.88	3111	0
121	61	1	0	0	1	1	0	0	0	0	0	0	0	150	90	5.3	87	14.2	66.9069	4.3	17	20.7	3111	0
122	49	0	0	0	0	0	0	0	0	0	0	0	0	120	70	4.8	87	14.4	69.3143	4	7	30.26	3111	0
123	58	1	0	0	1	0	0	1	0	0	0	0	0	120	70	5.5	110	16.8	105.779	19	13	20.78	258	1
124	56	0	1	0	0	1	0	0	0	0	1	0	0	144	100	5.8	100	14.7	96.3925	3.9	9	35.13	3111	0
125	65	1	0	0	0	1	0	0	0	0	0	0	0	160	92	5.2	91	14.8	86.4885	14.3	17	23.24	3097	0
126	58	0	0	0	0	0	0	1	0	0	0	0	0	124	88	4.6	95	14.3	78.1709	3.9	9	31.2	3093	0
127	57	1	0	0	1	1	0	1	0	0	0	0	0	140	70	5.1	102	15.4	77.6042	27.4	15	40.71	3093	0
128	65	0	0	0	0	0	0	1	0	0	0	0	0	130	78	4.9	98	13.2	63.915	24.9	13	32.31	3093	0
129	73	0	0	0	0	1	0	1	0	0	0	0	0	124	70	5.5	96	12.7	89.3304	5.9	15	24.96	3093	0
130	68	0	0	0	0	0	0	0	1	0	0	0	0	98	50	5.3	100	13.6	54.5175	168.9	8	26.73	3080	0
131	51	0	1	0	0	0	0	0	0	0	0	0	0	120	80	4.7	81	13.8	81.1103	12.9	8	36.66	3080	0
132	69	0	0	0	0	1	0	1	0	0	0	0	0	140	86	5.3	91	14.3	115.889	7.8	17	28.94	3080	0
133	67	0	0	0	0	1	0	1	0	0	0	0	0	150	90	5.2	93	12.9	91.5566	11.6	18	21.9	3080	0
134	55	0	0	0	0	0	0	1	0	0	0	0	0	122	68	5	92	12.2	79.3715	30.8	10	31.41	3077	0
135	65	1	0	0	0	1	0	0	0	0	0	1	0	142	72	4.8	93	14.2	102.376	32.3	15	32.27	3077	0
136	77	0	0	0	0	1	0	0	1	0	0	0	1	130	72	5.5	108	12	46.2468	243.4	15	28.26	3077	0
137	51	0	0	0	0	0	0	0	0	0	0	0	0	132	84	5.3	86	13.4	99.0149	12.9	11	25.36	3077	0
138	63	0	0	0	0	0	0	1	0	0	0	0	0	112	68	5.5	89	12.8	76.3375	18.1	7	22.36	3068	0
139	79	0	1	0	0	1	0	0	0	1	0	0	0	140	70	5.3	88	12.2	71.5368	45.5	15	23.46	3068	0
140	68	0	0	0	0	0	0	1	0	0	0	0	0	120	72	4.7	94	12.3	74.6825	20.9	12	39.38	3068	0
141	61	0	1	0	0	1	0	0	0	0	0	0	0	140	90	5.2	94	14.6	65.0907	3.9	10	33.22	3068	0
142	53	1	1	0	1	0	0	1	0	0	0	0	0	126	80	5.5	90	15.7	91.7059	8	14	44.69	3338	0
143	69	1	0	0	0	1	0	1	0	0	0	0	0	146	90	5	99	16.6	64.5819	5.2	17	30.39	3048	0
144	53	0	0	0	0	0	0	0	0	0	0	0	0	114	60	5.3	89	13.3	97.9278	6.2	5	29.19	3041	0
145	61	0	1	0	0	1	0	1	0	0	0	0	0	132	88	5.4	80	15	65.0907	9.9	14	23.26	3032	0
146	55	0	0	0	0	0	0	1	0	0	0	0	0	124	74	5.2	88	14	79.3715	11.9	9	30.32	3032	0
147	55	0	0	0	0	1	0	1	0	0	0	0	0	166	106	5.3	103	14.5	79.3715	11.3	14	29.6	3032	0
148	55	0	1	0	0	0	0	0	0	0	0	0	0	120	74	5.5	84	13.1	67.054	17.4	9	39.81	3032	0
149	64	1	0	0	1	1	0	0	0	0	0	0	0	140	90	6.7	116	15.4	65.9913	29.4	17	21.85	3013	0
150	43	0	1	0	0	1	0	1	0	0	0	0	0	156	100	5.1	86	15.2	103.984	22.1	10	26.62	3012	0
151	53	0	0	0	1	1	0	1	0	1	0	0	0	128	90	5.4	82	14.4	97.9278	26.9	12	23.62	3012	0
152	43	1	1	0	0	0	0	1	0	1	0	0	0	136	74	5.3	84	15.6	73.9699	8.5	9	35.23	2998	0
153	63	1	0	0	1	0	0	0	0	0	0	0	0	128	84	5.5	112	15.4	87.2677	4.8	14	23.48	2998	0
154	76	0	1	0	0	1	0	0	0	0	0	0	0	146	78	5.4	99	13.7	61.1104	15.3	15	25.95	2995	0
155	45	0	0	0	0	0	0	0	0	0	0	0	0	128	80	5.3	89	13.8	71.0292	7.5	4	33.47	2983	0
156	72	0	0	0	0	1	0	1	0	0	0	0	0	140	88	5.1	77	13.3	73.4673	33.6	17	38.66	2983	0
157	79	0	0	1	0	1	0	0	0	0	0	0	0	158	90	5.9	96	14	71.5368	21.3	17	27.42	2983	0
158	55	0	1	0	1	1	0	1	0	1	0	0	0	138	90	5.5	92	12.9	96.8922	11.1	15	34.83	2733	0
159	51	0	0	0	0	0	0	0	0	0	0	0	0	118	68	5.3	94	9.6	81.1103	23.6	6	33.06	2670	0
160	45	0	0	0	0	1	0	0	0	0	0	0	0	140	88	4.6	0	11.9	131.015	31.6	6	24.57	2655	0
161	55	0	1	0	0	0	0	0	0	1	0	0	0	136	80	5.8	113	13.4	96.8922	19.9	11	34.28	2648	0
162	53	1	1	0	1	0	0	1	0	1	1	0	0	120	68	5.8	119	15	108.552	10.6	13	29.61	2634	0
163	51	1	0	0	1	0	0	0	0	0	0	0	0	114	82	4.6	85	15.1	133.985	10	10	22.92	2634	0
164	67	1	0	0	1	1	0	1	1	1	0	0	0	150	88	5.4	101	16	47.5438	34.4	22	19.75	2623	0
165	65	1	0	0	1	1	0	1	0	0	0	0	0	140	74	5.1	101	16.1	74.7335	4.9	18	22.96	2623	0
166	44	1	0	0	1	1	1	1	0	0	0	0	0	140	90	7	142	16.3	96.7372	3.9	15	29.88	2621	0
167	54	1	0	0	1	1	0	0	0	0	0	0	0	162	102	5	103	17.1	91.2153	11.2	14	25.2	2621	0
168	46	0	0	0	0	0	0	0	0	0	0	0	0	124	74	5.6	97	9.3	101.991	25	4	30.23	2620	0
169	65	1	0	0	1	0	1	1	0	0	0	1	0	132	76	7.8	184	14.9	102.376	12.2	21	43.66	2618	0
170	70	1	0	0	1	1	0	0	0	0	0	1	0	160	96	6	117	13.7	84.6684	54.8	22	20.4	2618	0
171	69	0	0	0	0	0	1	0	0	0	1	0	0	122	80	8.3	183	14	90.7869	11.9	13	28.6	2617	0
172	69	0	0	0	0	1	0	1	0	1	0	0	0	140	80	5.3	105	14.5	74.3702	8.4	16	31.71	3338	0
173	56	0	0	0	0	0	0	1	0	0	0	0	0	132	70	5	89	13.1	78.9621	8	11	25.74	3376	0
174	63	0	1	0	0	1	0	1	0	0	0	0	0	152	90	4.9	86	11.6	76.3375	30.7	14	23.74	3412	0
175	57	0	1	0	0	1	0	1	0	0	0	0	0	162	108	5.1	92	14.5	78.562	32.2	12	20.4	3459	0
176	67	0	0	0	0	0	0	0	0	0	0	0	0	130	70	5.3	97	12.2	91.5566	17.2	12	36.66	3461	0
177	48	0	0	0	0	0	0	0	0	0	0	0	0	116	68	5.1	92	8.7	82.5339	11.8	1	29.83	3371	0
178	67	0	0	0	0	1	0	0	1	0	0	0	0	138	70	5.1	86	12	54.7498	66.4	13	39.86	3347	0
179	66	0	1	0	0	0	0	0	0	0	0	0	0	126	76	4.4	80	12.5	91.9526	49.8	9	22.8	3338	0
180	61	0	0	0	0	1	0	1	0	0	1	0	0	154	80	5.6	101	14.1	77.0476	8	18	23.6	3437	0
181	66	0	0	0	0	1	0	1	0	0	0	0	0	148	90	5.5	87	12.9	91.9526	12.6	15	30.26	3419	0
182	66	0	0	0	0	1	0	0	0	0	0	0	0	140	84	5.5	92	12.8	75.3251	16.4	12	29.6	3347	0
183	60	0	0	0	0	1	1	1	0	1	0	0	0	146	76	6.4	135	12.6	94.5026	60	20	31.29	3411	0
184	63	0	0	0	0	1	0	1	1	1	0	0	0	140	72	4.8	97	13.9	55.7256	13.1	16	33.39	3338	0
185	68	0	1	0	0	1	0	0	0	0	1	0	0	140	80	5.4	102	14.1	74.6825	59.6	16	35.02	3391	0
186	57	1	0	0	0	1	0	1	0	0	0	0	0	142	90	4.4	94	15	68.222	45.6	14	28.8	3439	0
187	57	1	1	0	1	1	0	1	0	0	0	0	0	142	96	5.5	91	15.8	77.6042	20.4	18	40.8	3347	0
188	75	1	0	0	0	0	0	0	0	0	0	0	0	138	88	5.1	96	14.9	83.0084	20.7	17	25.12	3376	0
189	67	1	0	1	1	1	0	1	0	0	0	0	0	128	80	5.2	77	14.2	74.0863	41.8	19	38.06	3411	0
190	56	1	0	0	1	0	0	0	0	0	0	0	0	122	86	5.2	92	14.2	77.9994	8	15	32.64	3419	0
191	56	1	0	0	1	0	0	0	0	0	0	0	0	110	76	4.9	86	13.4	90.2681	12.3	11	35.26	3391	0
192	48	1	0	0	1	0	0	0	0	0	0	0	0	108	68	5.3	87	13.2	71.6711	8	7	29.21	3391	0
193	63	1	0	0	1	0	0	1	0	0	0	0	0	128	74	5.2	82	13.2	87.2677	24.8	14	32.4	3481	0
194	52	1	0	0	1	0	0	1	0	0	0	0	0	130	86	5.3	76	16	92.2086	14	13	29.52	3397	0
195	69	1	0	0	0	1	0	0	0	0	0	0	0	126	96	5.1	94	13.9	85.0188	20.4	14	26.94	3397	0
196	60	1	0	0	1	0	0	0	0	0	0	0	0	122	80	5.7	92	14.6	88.4983	9.9	14	30.76	3437	0
197	66	1	1	0	1	1	1	1	0	1	1	0	0	152	96	8.6	68	14.8	74.4067	32.6	24	22.02	3419	0
198	54	1	0	0	1	0	0	1	0	0	0	0	0	120	80	5.1	89	14.6	78.8178	13.5	14	48.6	3391	0
199	74	1	0	0	1	0	0	0	0	0	0	0	0	120	80	5	91	15.3	83.3288	14.5	17	23.94	3412	0
200	57	1	1	0	0	1	0	0	0	0	0	0	1	130	90	5	99	14.8	89.8108	62.3	10	41.06	3461	0
201	61	0	1	0	0	1	0	0	0	0	0	0	0	140	90	5.7	85	13.6	120.061	8	14	27.12	3411	0
202	71	1	0	0	0	1	0	1	0	1	1	0	0	148	90	5.5	125	15.3	72.8635	54.2	19	32.47	3412	0
203	78	1	0	0	0	0	0	0	0	0	0	0	0	132	70	4.8	84	12.7	82.0792	28.5	16	50.43	3347	0
204	78	1	1	0	1	1	0	0	0	0	0	1	0	150	60	5.2	102	12.2	82.0792	70.9	23	20.37	3461	0
205	85	1	0	0	0	1	0	0	0	0	0	0	0	140	70	4.5	87	12.8	69.1955	54.9	16	21.03	2609	1
206	80	1	0	1	1	1	0	0	0	0	0	0	0	140	70	5.6	111	13.7	70.41	49	23	18.95	3391	0
207	74	0	1	0	1	1	0	1	0	1	1	0	0	152	96	5.5	102	14.6	72.8919	61	23	17.26	3467	0
208	76	1	0	0	0	0	1	0	0	0	1	0	0	136	70	9.9	205	14.9	97.8838	41.9	19	27	3171	1
209	74	0	1	0	0	1	0	0	0	0	0	0	0	140	70	4.9	94	12.6	72.8919	50.4	16	24.75	3362	0
210	73	1	0	0	1	1	1	0	0	0	0	0	0	130	70	6.2	132	13.6	72.2849	8.8	24	28.86	3461	0
211	66	0	0	0	0	0	0	1	0	0	1	0	0	128	74	5.2	85	15	91.9526	16.2	12	32.31	3286	0
212	62	0	0	0	0	0	0	1	0	0	0	0	0	138	88	5.5	98	13.2	64.7877	11.4	12	23.46	3467	0
213	62	0	0	0	1	0	0	1	0	0	0	0	0	120	80	5.6	94	12.4	76.6889	8	16	24.63	3419	0
214	58	0	0	0	0	1	0	0	0	0	0	0	0	128	78	5.5	94	13.4	66.0397	24.5	11	31.78	3459	0
215	43	0	0	0	0	0	0	0	0	0	0	0	0	122	70	5.3	82	9.1	103.984	34.2	5	38.88	3410	0
216	52	0	1	0	0	1	0	1	0	0	1	0	0	144	90	5.4	104	8.9	98.4646	33.6	12	24.87	3440	0
217	64	0	0	0	0	0	0	1	0	0	1	0	0	132	70	5.3	103	12.4	64.2	26.8	9	25.22	3440	0
218	60	0	0	0	0	0	0	1	1	0	0	0	0	110	88	4.7	88	11.6	49.6793	13.5	6	21.73	1742	0
219	46	1	1	0	1	0	1	1	0	1	1	0	0	138	88	7.2	164	14.4	95.5109	8	16	27.66	3419	0
220	65	1	0	0	1	0	0	0	0	0	0	0	0	122	80	4.4	85	15.1	86.4885	14.8	16	33.68	3439	0
221	68	1	0	0	0	1	0	0	0	0	0	0	0	142	88	5	95	14.7	85.3757	16.1	17	19.15	3347	0
222	69	1	0	0	1	1	0	0	1	0	0	0	0	138	88	4.8	87	15	57.5509	15.2	21	34.19	3412	0
223	66	1	0	0	0	1	0	0	0	0	0	0	0	158	98	4.7	89	12.8	101.928	10.2	15	20.11	3391	0
224	69	1	0	0	0	1	0	0	0	0	0	0	0	128	86	4.8	88	14.4	100.636	56.4	13	32.26	3461	0
225	72	0	1	0	0	1	0	1	0	1	0	0	0	150	90	5.3	88	14.3	89.6847	31.4	19	33.66	3338	0
226	72	0	0	0	0	1	0	1	0	0	0	0	0	130	64	5.1	91	13.2	73.4673	33.4	14	31.91	3439	0
227	54	0	0	0	1	0	0	0	0	0	0	0	0	130	70	5	89	13	97.4038	27.3	13	46.37	3437	0
228	53	1	0	0	0	0	0	0	0	0	0	0	0	110	80	5.2	96	15.7	69.6616	8	8	29.7	3347	0
229	74	0	0	0	0	0	0	1	0	0	0	1	0	132	70	5.5	80	14.4	72.8919	70	12	21.35	3338	0
230	67	1	1	0	0	1	0	0	0	0	0	0	0	140	86	5.1	91	15.2	101.489	8.8	16	25	3376	0
231	62	0	0	0	0	1	0	0	0	0	0	0	0	110	70	5.4	101	13.6	93.6174	8	11	30.12	3437	0
232	74	1	0	0	0	1	0	1	0	0	0	0	0	130	88	5.2	86	13.8	72.0032	20.2	17	22.83	3439	0
233	76	1	0	0	1	0	0	0	0	0	0	0	0	138	80	5.1	0	13.1	97.8838	35.3	18	16.39	1419	0
234	73	0	0	0	0	1	0	1	0	0	0	0	0	142	78	4.6	83	13.7	61.8209	21.2	16	26.38	3481	0
235	54	0	0	0	0	1	0	1	0	0	0	0	0	124	70	4.7	92	12.7	67.4081	15.6	11	25.7	3371	0
236	75	0	0	0	0	1	0	0	0	0	0	0	0	104	60	5.3	105	10.4	88.6401	30.2	10	28.01	3338	0
237	52	0	0	0	0	0	0	0	0	0	0	0	0	98	60	4.9	82	12.1	68.1422	11.6	3	29.98	3391	0
238	65	0	0	0	0	1	0	1	0	0	0	0	0	150	66	4.7	79	13.9	92.3564	89.3	15	23.71	3474	0
239	74	0	0	0	0	0	0	1	0	0	0	0	0	132	80	5	86	13.1	72.8919	27	13	24.01	3440	0
240	73	0	0	0	0	1	0	1	0	0	0	0	0	140	86	5.4	88	13.8	61.8209	18.2	19	24.77	3397	0
241	71	0	0	0	0	0	0	1	0	0	0	0	0	118	70	5	86	12.9	62.3157	9.1	9	22.21	3397	0
242	72	0	0	0	0	0	0	0	0	0	0	0	0	108	66	5.4	94	12.6	89.6847	10.8	8	20.24	3391	0
243	74	0	0	0	0	1	0	0	0	0	0	0	0	138	88	4.7	106	13.1	72.8919	18.3	16	21.79	3467	0
244	74	1	0	0	1	1	0	1	0	0	0	0	0	148	90	4.6	88	15.1	83.3288	8	20	22.39	3338	0
245	69	1	1	0	0	1	1	0	0	1	1	1	0	136	80	5.2	119	13.3	64.5819	11.6	18	24.06	2752	1
246	76	1	1	0	0	1	0	1	0	0	0	0	0	132	90	5	86	15	82.6934	56.1	19	23.81	3412	0
247	66	1	1	0	0	1	0	0	0	0	0	0	1	150	90	5.1	92	14.9	86.1104	86.2	13	19.42	3338	0
248	74	0	0	0	0	1	0	1	0	0	0	0	0	164	98	5	98	14.9	61.58	80.6	19	23.84	3411	0
249	74	0	0	0	0	1	0	0	0	0	0	0	0	138	88	4.7	85	13.4	72.8919	25.6	19	26.42	3411	0
250	77	0	0	0	0	1	0	0	0	0	0	0	0	152	84	4.6	88	14.2	112.297	30.5	19	23.62	3474	0
251	71	0	0	0	0	0	0	1	0	0	0	0	0	112	68	5.3	103	12.8	73.7628	21.4	7	22.57	3371	0
252	49	0	1	0	1	0	0	1	0	0	0	0	0	120	70	5.5	93	13.5	82.0469	28.6	10	36.49	3412	0
253	58	0	1	0	0	0	0	1	0	1	1	0	0	132	80	5.5	80	14.1	78.1709	8	11	33	3410	0
254	59	0	0	0	1	0	0	0	0	0	0	0	0	124	70	5.6	93	14.5	65.7165	9.8	10	32.13	3412	0
255	44	0	0	0	0	0	0	0	0	0	0	0	0	106	62	4.8	75	11.9	131.863	8	0	31.14	3475	0
256	60	0	1	0	0	1	0	1	0	1	1	0	0	142	76	5.5	94	13.5	77.414	12.6	14	23.94	3338	0
257	65	0	1	0	0	0	0	0	0	0	0	0	0	108	70	5.3	94	13.4	63.915	87.1	8	26.67	3458	0
258	44	0	0	0	0	0	0	0	0	0	0	0	0	124	70	4.5	75	13.4	84.6209	39.1	5	33.33	3338	0
259	66	0	0	0	0	1	0	1	0	0	0	0	0	144	74	5.8	93	13.2	75.3251	10	19	30.64	3410	0
260	43	0	0	0	0	0	0	1	0	0	0	0	0	132	70	4.5	78	13.3	103.984	32.2	6	30.93	3481	0
261	43	0	0	0	0	0	0	0	0	0	0	0	0	128	68	4.7	78	13.6	103.984	10.3	4	44.28	3391	0
262	67	0	0	0	0	1	0	1	1	0	0	0	0	140	80	5.3	89	13.6	54.7498	25	15	28	3391	0
263	51	0	0	0	0	0	0	0	0	0	0	0	0	120	60	5	103	11.1	68.523	71.4	6	31.88	3412	0
264	68	0	0	0	0	0	0	1	0	0	0	0	0	130	80	4.8	84	14	74.6825	56.5	10	24.83	3475	0
265	62	0	0	0	0	0	0	0	0	0	0	0	0	130	70	5.3	92	13.7	76.6889	23.2	9	26.43	3376	0
266	58	0	1	0	0	1	0	1	0	1	0	0	0	142	90	5.6	95	12.6	78.1709	12.4	14	25.01	3475	0
267	56	0	0	0	0	1	0	0	0	0	0	0	0	144	92	5.1	80	13.3	66.7082	33	13	23.78	3376	0
268	61	1	0	0	1	1	0	0	0	0	0	0	0	138	90	5.1	97	15.1	88.0795	27.5	15	29.29	3474	0
269	55	1	0	0	1	0	0	1	0	0	0	0	0	118	76	5.5	86	16.9	78.4038	8	15	26.82	3475	0
270	51	1	1	0	1	0	0	1	0	1	1	0	0	130	82	5	86	15.7	80.1214	8	17	30.4	3440	0
271	53	1	0	0	1	0	0	1	0	0	0	0	0	130	84	4.7	78	16.4	91.7059	8	13	22.81	3474	0
272	41	1	0	0	0	0	0	1	0	0	0	0	0	120	80	4.8	87	17.2	116.852	8	6	31.14	3412	0
273	42	1	0	0	1	0	0	1	0	0	0	0	0	122	70	5.1	76	15.2	84.7127	8	11	28.5	3410	0
274	58	1	0	1	1	1	0	0	0	0	0	1	0	140	92	4.8	96	15.2	105.779	18.8	16	24.55	3397	0
275	71	1	1	0	0	1	0	1	1	1	1	0	0	142	80	6.3	122	13.2	42.8387	31.9	21	22.8	3481	0
276	61	1	0	1	1	0	0	1	0	0	0	0	0	132	80	5.6	84	15.4	104.259	21.9	17	31.58	3397	0
277	53	1	0	0	1	1	0	0	0	0	0	0	0	154	108	4.6	84	15.1	79.2418	8	14	30.75	3440	0
278	47	1	1	0	1	0	0	0	0	0	0	0	0	116	80	4.6	94	13.7	72.1055	21	7	36.65	3338	0
279	65	1	0	0	1	0	0	0	0	0	0	1	0	120	70	5.2	98	13.7	74.7335	22.1	15	36.94	875	1
280	50	1	0	0	1	0	0	1	0	1	0	0	0	130	86	5.1	98	16	70.8363	18.5	17	30.49	3458	0
281	58	1	0	0	0	0	0	0	0	0	0	0	0	132	80	5.2	90	13.9	89.3636	8	10	26.4	3440	0
282	68	1	0	0	1	0	0	0	0	0	0	0	0	132	70	4.9	107	13.7	64.853	69.7	17	36.6	3440	0
283	59	1	0	0	0	1	0	0	0	0	0	0	0	158	90	5.5	110	14.2	105.262	12.4	13	45.38	3475	0
284	51	1	1	0	1	0	0	1	0	0	0	0	0	120	70	5.1	80	15.5	92.7239	8	13	29.54	3397	0
285	74	1	0	0	0	0	0	0	0	0	0	0	0	112	70	5.3	86	13.7	72.0032	25.1	14	24.6	3347	0
286	71	1	0	0	0	1	0	0	0	0	0	1	0	150	80	5.4	110	14.5	99.8144	25	19	28.27	3458	0
287	72	1	0	0	0	0	0	1	0	0	0	0	0	110	70	5	90	14	83.9866	8	12	23.37	3338	0
288	72	1	1	0	0	1	0	0	0	0	0	0	0	152	78	5.4	91	13.3	63.7978	81.5	19	19.2	3391	0
289	75	1	0	0	1	1	0	0	0	0	0	1	0	142	80	5.4	85	13.8	71.7263	73.8	21	23.05	3412	0
290	76	1	1	1	1	0	1	1	0	0	0	0	0	120	70	5.2	112	14.2	71.4542	34.1	21	24.46	3362	0
291	72	1	0	0	1	1	0	0	0	0	0	0	1	148	80	5.2	82	14.8	72.5716	183.3	19	27.7	3397	0
292	72	1	0	0	1	1	1	1	0	0	0	0	0	138	70	7.7	170	15.6	72.5716	36.9	24	21.13	3347	0
293	52	0	0	0	0	0	0	0	0	0	0	0	0	136	76	4.6	86	12.5	80.6595	8	9	29.41	3338	0
294	79	0	0	0	0	1	0	0	0	0	0	0	0	152	84	4.7	99	14.1	60.4352	41.2	17	22.91	3410	0
295	75	0	0	0	0	0	0	0	1	0	0	0	0	120	80	6.1	119	13.7	53.0058	8	11	22.82	3458	0
296	71	0	0	0	0	1	0	1	0	0	0	0	0	140	92	5.9	0	13	62.3157	8.9	18	31.9	3481	0
297	77	0	0	0	0	1	1	0	0	0	0	0	0	150	82	5.4	90	13.7	72.0652	27	20	28.56	3440	0
298	41	0	0	0	0	0	0	0	0	0	0	0	0	100	62	4.7	88	14.4	72.9525	18.3	0	28.39	3125	0
299	67	1	0	0	0	1	0	0	1	0	0	0	0	130	80	5.7	88	14.9	52.2919	12	16	24.24	2218	0
300	69	0	1	0	0	1	0	1	0	0	0	0	0	140	70	5.4	0	14.1	90.7869	53.9	17	35.91	3338	0
301	64	1	0	1	1	1	0	1	0	0	1	0	0	140	80	5.3	100	15.9	75.0668	8	21	19.69	1684	0
302	65	0	0	0	0	1	0	0	0	0	0	0	0	138	88	5.1	121	12.5	75.6559	3.9	13	26.04	3097	0
303	52	1	0	0	1	0	0	1	0	0	0	0	0	120	80	5.7	101	14.9	109.147	4.5	13	34.93	3094	0
304	70	0	0	0	0	1	0	1	0	0	0	0	0	140	72	5.7	94	14.4	62.5699	37	18	28.51	3094	0
305	60	0	0	0	0	0	0	0	0	0	0	0	0	130	70	4.9	84	12.4	77.414	21.6	9	40.99	3094	0
306	60	1	0	0	1	1	0	1	0	0	0	0	0	160	88	5.3	96	14.9	104.755	27.8	19	30.34	3093	0
307	69	0	1	0	0	1	0	0	0	0	0	0	0	140	70	5.3	87	10.9	74.3702	8.5	16	24.01	3093	0
308	68	0	0	0	0	0	0	1	0	0	0	0	0	128	80	5.2	83	14.1	74.6825	19	12	23.99	3093	0
309	48	1	0	0	1	0	0	0	0	0	0	0	0	130	80	4.9	97	14	81.5277	6.2	10	35.78	3080	0
310	43	0	0	0	0	0	0	0	0	0	0	0	0	120	70	5.1	84	10.1	85.1811	51	3	29.77	3077	0
311	51	1	1	0	1	1	0	1	0	0	0	1	0	132	90	5.1	107	15.1	92.7239	27.2	13	28.32	3077	0
312	74	0	0	0	0	0	0	0	0	0	0	0	0	110	60	5.3	86	13	113.586	15.9	10	26.89	3439	0
313	60	0	0	0	0	0	0	0	1	0	0	0	0	130	80	5.1	92	12	56.5114	24.1	9	23.22	3077	0
314	58	1	1	0	1	0	0	1	0	1	0	0	0	132	70	5.5	0	15.8	105.779	12.5	19	28.4	3077	0
315	80	0	0	0	0	1	0	0	0	0	0	0	0	130	76	5.4	89	11.4	60.2174	12	16	26.58	3068	0
316	61	0	0	0	0	0	0	0	0	0	0	0	0	100	54	4.9	81	11.9	77.0476	27.9	7	29.35	3068	0
317	55	0	0	0	0	1	0	0	0	0	0	0	0	154	90	3.8	31	13.1	79.3715	39.5	13	22.6	3068	0
318	72	1	0	0	1	0	0	0	0	0	0	0	0	130	80	5.1	92	14.1	83.9866	15.3	19	22.44	3048	0
319	61	0	0	0	0	1	0	0	0	0	0	0	0	142	90	5.1	83	12.9	94.0553	16.2	12	28.79	3474	0
320	73	1	0	0	1	1	0	1	0	0	0	0	0	132	70	4.5	88	11.9	72.2849	52.4	19	22.93	2674	0
321	57	0	0	0	0	0	0	0	0	0	0	0	0	124	70	5.9	90	11.7	95.904	30.1	8	30.58	3032	0
322	56	1	0	0	1	0	0	1	0	0	0	0	0	114	82	4.9	80	15.5	90.2681	8.1	14	30.89	3031	0
323	43	1	0	0	1	0	0	1	0	0	0	0	0	120	84	5.1	96	15.3	84.1426	4.1	9	36.04	3013	0
324	56	1	0	1	1	1	0	0	0	0	0	0	0	140	80	5.8	0	14.6	106.85	6.1	15	28.76	3013	0
325	45	0	0	0	0	0	0	0	0	0	0	0	0	130	70	5.1	0	12.7	71.0292	39.4	6	37	3012	0
326	47	1	0	0	1	0	0	0	0	0	0	0	0	118	82	4.8	83	15.4	94.9232	19.5	9	36.15	2998	0
327	67	0	0	0	0	0	0	1	0	0	0	1	0	138	82	4.9	96	13.7	63.3615	80.1	12	37.83	3410	0
328	45	0	0	0	0	0	0	0	0	0	0	0	0	110	70	5.1	72	11.6	84.0769	3.9	1	31.28	2995	0
329	73	0	0	0	0	0	0	1	0	0	0	0	0	130	80	5.3	111	14.9	73.1771	34.1	11	21	3474	0
330	73	0	1	0	0	0	0	1	0	0	0	0	0	130	80	5.4	98	14.2	61.8209	10.5	14	31.1	3412	0
331	68	0	0	0	0	0	0	1	0	0	0	0	0	138	80	5.5	98	13.3	74.6825	19.6	12	29.26	2983	0
332	55	0	0	0	0	0	0	1	0	0	0	0	0	130	80	5.2	93	12.5	79.3715	18.9	10	27.45	2761	0
333	58	1	0	0	1	1	0	1	0	0	0	0	0	140	90	5.3	97	14.4	67.8823	16.4	18	18	2747	0
334	50	0	0	0	1	1	0	1	0	0	0	0	0	142	98	5.4	102	15.7	81.5726	6.8	13	39.74	2733	0
335	52	1	1	0	0	1	0	0	0	0	0	0	0	138	90	5	95	15.1	92.2086	4.8	10	25.96	2718	0
336	54	1	0	0	0	0	0	1	0	0	0	1	0	138	84	5.6	87	14.3	91.2153	9.4	9	38.14	2718	0
337	60	1	0	0	1	0	0	1	0	0	0	0	0	120	76	5.2	94	14.1	104.755	11.6	15	32.8	2718	0
338	83	1	0	0	1	1	0	0	0	0	0	0	0	128	80	5.3	87	13.1	80.6286	85.1	21	21.09	2359	1
339	68	0	0	0	0	1	0	1	0	1	0	0	0	130	80	5.1	90	14.4	74.6825	8.5	18	32.37	2689	0
340	59	0	0	0	0	0	0	0	0	0	0	0	0	136	78	4.9	93	13.2	77.7883	22.2	11	39.52	2670	0
341	74	0	0	0	0	1	0	1	1	0	0	0	0	140	90	5.1	100	15.4	53.2104	16.1	19	19.2	2347	0
342	65	1	0	0	0	0	0	0	0	0	0	1	0	138	88	5.3	0	15.2	86.4885	22.1	13	25.08	2626	0
343	43	0	1	0	0	0	0	1	0	0	1	0	0	126	70	5.8	106	13.4	103.984	23.8	6	35.63	2625	0
344	60	1	1	0	0	1	0	1	1	1	0	0	0	140	86	4.7	88	15.5	59.9063	8.4	13	23.97	2621	0
345	63	1	0	0	0	1	0	1	0	0	0	0	0	150	96	5.4	110	14.6	75.4068	24.5	16	19.75	2621	0
346	61	0	0	0	0	0	0	1	0	0	0	0	0	110	68	5.5	88	13.6	77.0476	20.4	9	24.38	2620	0
347	41	0	0	0	0	0	0	1	0	0	0	0	0	124	82	5.2	87	13.4	86.3535	33.7	7	32.26	2620	0
348	55	0	0	0	0	1	0	1	0	0	0	0	0	164	100	5	101	12.8	79.3715	7.8	15	46.83	2620	0
349	56	1	1	0	0	1	0	1	0	0	0	0	0	150	90	5	96	14.7	106.85	18	16	25.69	2618	0
350	75	1	0	0	0	1	0	1	1	0	0	0	0	146	98	5.4	98	15.5	56.19	48.3	18	29.11	2618	0
351	51	0	0	0	0	0	0	0	0	0	0	0	0	120	70	5.4	98	13.3	68.523	8.2	7	34.43	3397	0
352	53	0	0	0	0	1	0	1	0	0	0	0	0	140	70	4.7	87	14.3	97.9278	8	10	30.72	3461	0
353	69	0	0	0	0	0	0	0	0	0	0	0	0	120	70	5	91	11.7	115.889	8.5	9	29.7	3391	0
354	56	0	0	0	0	0	0	1	0	0	0	0	0	138	88	5	102	15.1	78.9621	8	8	21.6	3474	0
355	50	0	0	1	0	1	0	0	0	0	0	0	0	150	90	5.4	88	10.4	127.112	27.3	10	43.44	3362	0
356	49	0	0	0	0	1	0	1	0	0	0	0	0	142	74	5.4	88	12.1	82.0469	8	8	37.43	3481	0
357	68	0	1	0	0	0	0	0	0	0	0	0	0	120	70	5.3	97	13.7	91.1681	31.7	11	30.91	3437	0
358	52	0	0	0	0	1	0	0	0	0	0	0	0	152	92	5.4	84	11.8	98.4646	14	10	26.54	3347	0
359	52	0	1	0	0	0	0	0	0	0	0	0	0	126	70	4.8	96	13.5	68.1422	19.1	6	33.47	3458	0
360	67	0	0	0	0	1	0	1	0	1	0	0	0	152	94	5.5	93	13.4	75.0007	8	21	37.26	3397	0
361	70	0	1	0	0	1	0	1	0	1	0	0	0	148	82	6.6	116	14	90.4128	33.6	18	30.4	3338	0
362	66	0	0	0	0	1	0	1	0	0	1	0	0	130	90	5.7	87	12.9	75.3251	20.8	12	27.11	3362	0
363	66	0	0	0	0	1	0	0	0	0	1	0	0	160	88	5.7	99	14.2	91.9526	8	19	27.37	3338	0
364	51	0	0	0	0	0	0	0	0	0	0	0	0	134	84	5.3	87	11.8	99.0149	18.7	11	39.47	3440	0
365	63	1	0	0	1	0	0	1	0	0	0	0	0	122	80	5.5	104	16.2	103.298	8	16	30.29	3481	0
366	51	1	0	0	0	0	0	0	0	0	0	0	0	108	70	4.6	97	13.7	92.7239	22.9	6	38.58	3397	0
367	47	1	0	0	0	0	0	0	0	0	0	0	0	122	88	4.8	86	16.1	82.0218	8	6	46.16	3475	0
368	45	1	0	0	1	0	0	0	0	0	0	0	0	100	68	5	87	15.2	96.1153	46	8	28.58	3458	0
369	56	1	0	0	1	1	0	0	0	0	0	0	0	156	92	5.3	102	14.2	68.5694	8	15	30.55	3362	0
370	64	1	0	0	0	0	0	1	0	0	0	0	0	98	64	5.8	111	15.3	86.8742	22	9	21.6	3397	0
371	63	1	0	0	0	1	0	0	0	0	0	0	0	154	92	4.9	89	14.9	103.298	16.2	14	20.23	3412	0
372	45	1	0	0	1	0	0	0	0	0	0	0	0	124	88	5.1	84	16.5	83.0518	8	11	25.87	3397	0
373	64	1	0	0	1	0	0	0	0	0	0	0	0	108	72	4.9	76	16.8	75.0668	15.6	13	30.09	3391	0
374	47	1	0	0	1	0	0	1	0	0	0	0	0	114	76	4.8	77	15.1	94.9232	20.4	11	36.88	3437	0
375	70	0	0	0	0	1	0	1	0	0	1	0	0	140	76	5.1	92	12.7	90.4128	13.6	15	32.49	3411	0
376	55	0	1	0	0	1	0	0	1	0	0	0	0	132	78	4.8	90	12	57.9404	8	14	24.09	3411	0
377	44	0	0	0	1	0	0	0	0	0	0	0	0	112	66	4.3	81	12	71.4888	55.1	5	28.82	3475	0
378	41	0	0	0	0	0	0	0	0	0	0	0	0	108	58	4.7	86	13.1	134.562	8	0	28.34	3458	0
379	48	0	0	0	0	0	0	0	0	0	0	0	0	102	58	5.1	86	12.2	82.5339	18.7	1	32.86	3338	0
380	70	0	1	0	0	1	0	1	0	1	0	0	0	152	76	4.5	86	13.8	62.5699	68.6	19	28.23	3347	0
381	67	0	1	0	0	0	0	0	0	0	0	0	0	118	80	5.2	86	13.1	91.5566	27.7	8	27.51	3412	0
382	70	0	0	0	0	1	0	0	0	0	1	0	0	140	88	5.4	100	13.1	74.0637	12.4	14	25.81	3412	0
383	64	0	0	0	0	1	0	1	0	0	0	0	0	156	86	5.1	88	13.3	92.7682	28.6	17	25.61	3458	0
384	67	0	1	1	0	1	0	1	0	1	1	0	0	138	80	5.8	104	13	75.0007	8	15	32.39	3391	0
385	55	0	0	0	0	1	0	1	0	0	0	0	0	150	76	4.8	89	13.3	79.3715	14.2	13	29.19	3475	0
386	69	0	0	0	0	1	0	1	0	0	0	0	0	142	80	5.2	89	12.3	62.8289	47.6	18	24.56	3397	0
387	68	0	1	0	0	0	0	0	0	0	0	0	0	132	88	4.6	84	12.7	74.6825	125.8	11	19.16	3410	0
388	71	1	0	0	0	0	0	0	0	0	0	0	0	136	80	5.1	98	12.9	84.3244	36.8	14	23.22	3410	0
389	71	1	0	0	0	1	0	1	0	0	1	0	0	152	88	6.5	121	13.4	121.848	24.8	16	23.6	3347	0
390	75	1	0	0	0	1	0	1	0	0	0	1	0	152	88	5.6	95	15.9	63.0548	82.9	19	22.2	3474	0
391	83	1	0	0	1	1	0	1	0	0	0	0	0	140	70	5.2	86	12.6	95.4397	260.6	24	43.21	1931	1
392	76	1	0	0	0	0	1	0	0	0	1	0	0	110	70	7.4	111	15.5	82.6934	34.6	16	27	3459	0
393	71	1	0	0	1	0	0	0	0	0	0	0	0	130	74	5.5	77	12.1	72.8635	49.9	21	22.8	3412	0
394	75	1	0	0	1	1	0	0	0	0	0	0	1	140	76	5.2	90	14.9	83.0084	12.5	21	42.55	3397	0
395	64	0	0	0	0	1	0	1	0	1	1	0	0	160	88	5.3	113	13	92.7682	8	16	40.86	3371	0
396	69	0	0	1	0	0	0	1	0	0	0	0	0	130	70	5.2	95	13.7	115.889	30.3	13	22.97	3475	0
397	68	0	1	0	0	1	0	0	0	0	1	0	0	138	78	5.7	105	12.6	116.376	15	13	28.15	3391	0
398	69	0	0	0	0	0	0	0	1	0	0	0	0	110	64	4.9	86	11.8	54.2895	73.2	7	34.88	3467	0
399	45	0	1	0	0	1	0	1	0	1	0	0	0	150	90	4.8	89	12.2	84.0769	14.8	8	28.45	3371	0
400	63	0	0	0	0	0	1	0	0	0	0	0	0	110	60	6	115	12.7	93.1885	66.9	8	26.53	3459	0
401	57	0	0	0	0	1	0	1	0	1	0	0	0	140	88	5.2	81	13.4	78.562	65.8	13	25.13	3419	0
402	49	0	0	0	0	1	0	0	0	0	0	0	0	148	86	4.9	84	12.3	100.158	19	6	27.19	3475	0
403	47	1	1	1	1	1	0	1	0	1	1	0	0	154	110	5.2	99	16.3	94.9232	23.8	13	23.42	3439	0
404	66	1	1	0	1	1	0	1	0	1	0	0	0	150	90	5.5	115	14.9	74.4067	28.4	19	24.21	3440	0
405	61	1	1	0	1	0	0	0	0	0	0	0	0	138	74	5.2	80	14.5	88.0795	8	17	34.64	3338	0
406	52	1	0	0	1	1	1	1	0	1	0	0	0	150	98	9.8	231	16.3	133.24	8	20	18.6	3391	0
407	51	1	0	0	1	0	0	1	0	0	0	1	0	130	80	5.3	96	14.4	171.031	8	14	33	3440	0
408	65	1	0	0	1	1	0	0	0	0	0	0	0	140	90	4.5	93	15.2	74.7335	11.7	18	20.26	3397	0
409	65	1	0	0	1	0	0	0	0	0	0	0	0	120	80	5.2	90	13.7	65.6983	58	16	30.13	3440	0
410	57	1	0	0	1	1	0	1	0	0	0	0	0	140	90	5	94	14.2	89.8108	11	17	28.72	3338	0
411	75	0	0	0	0	0	0	1	0	0	0	0	0	132	70	5.3	87	13.4	88.6401	24.7	14	30.05	3439	0
412	72	0	0	0	0	1	0	1	0	1	0	0	0	150	88	4.9	86	11.7	89.6847	55.4	18	20.23	3458	0
413	55	0	0	0	0	0	0	1	0	0	0	0	0	120	68	5	91	10.2	96.8922	34.8	9	31.96	3376	0
414	72	0	0	0	0	0	0	0	0	0	0	0	0	120	82	5	0	12.8	114.482	10.9	12	28.91	3419	0
415	57	0	0	0	0	0	0	0	0	0	0	0	0	138	80	5.2	86	12.7	78.562	58	10	23.99	3362	0
416	54	0	0	0	0	0	0	0	0	0	0	0	0	134	70	5.4	91	12.1	79.7906	8	10	44.9	3347	0
417	69	1	1	0	1	1	0	1	0	1	1	0	0	130	70	6.2	116	16.6	64.5819	8	21	26.19	3412	0
418	76	1	1	0	1	0	0	1	0	0	0	0	0	128	80	6.4	103	9.8	71.4542	8	22	29.21	3397	0
419	63	1	0	1	1	0	0	1	0	0	0	0	0	110	70	5.6	92	14	103.298	28.7	11	34.51	3397	0
420	42	1	1	0	0	0	1	1	0	1	0	0	0	136	86	10	0	16.2	116.046	8	11	17.5	3347	0
421	66	1	0	0	1	1	0	0	0	0	0	1	0	160	100	5.2	96	14.8	101.928	10.6	18	26.77	3347	0
422	55	1	1	0	1	0	0	1	0	0	0	0	0	118	86	4.8	89	15.6	90.7362	37	13	32.79	3439	0
423	70	0	0	0	0	1	0	1	0	0	0	0	0	142	78	4.5	91	14.5	74.0637	53.5	18	28.25	3481	0
424	75	0	0	0	0	1	0	1	0	0	0	0	0	134	76	5.5	85	12.9	72.6116	26.2	18	25.09	3481	0
425	54	0	0	0	0	0	1	1	0	0	0	0	0	96	60	5.6	96	14.1	79.7906	29.7	10	28.07	3391	0
426	74	0	0	0	0	1	0	0	0	0	0	0	0	150	82	4.9	93	12.5	61.58	119.6	16	37.5	3437	0
427	48	1	0	0	1	0	0	1	0	0	0	0	0	132	68	4.7	87	15.9	81.5277	8	13	31.35	3410	0
428	72	1	1	0	1	1	0	0	1	0	0	0	1	160	90	5.7	102	14.7	42.6671	160.5	25	20.03	2300	1
429	62	1	0	0	0	1	0	0	0	0	0	0	0	144	80	5	95	14	103.774	10.3	12	35.36	3338	0
430	68	1	1	0	1	1	0	1	0	0	1	0	0	150	90	5.3	109	15.2	85.3757	8	21	32.74	3461	0
431	72	0	0	0	0	1	0	1	0	0	0	0	0	138	70	5.1	84	13	73.4673	29.7	16	27.41	3412	0
432	77	0	1	0	0	0	0	0	0	0	0	0	0	136	62	5.1	90	13.6	72.0652	51.5	12	28.7	3371	0
433	77	0	0	0	0	1	0	0	0	0	0	0	0	120	88	5.1	90	11.2	72.0652	55.7	13	29.29	1834	0
434	71	0	0	0	0	1	0	1	0	0	0	0	0	170	100	5.7	95	12.4	90.0455	25.3	19	20.4	3391	0
435	73	0	0	0	0	0	0	1	0	0	0	0	0	134	84	5.8	86	13.5	89.3304	28	11	23.14	3437	0
436	58	0	0	0	0	0	0	1	0	0	0	0	0	130	84	5.5	95	14.1	66.0397	8	10	34.84	3467	0
437	54	0	1	0	1	1	0	1	0	0	0	0	0	138	72	5.5	84	13.2	97.4038	20.6	15	32.14	3481	0
438	63	0	0	0	0	0	0	0	0	0	0	0	0	132	60	5.3	92	13.4	93.1885	8	12	26.66	2819	0
439	65	0	1	0	0	1	0	0	0	0	0	0	0	120	70	5.8	91	12.1	75.6559	12.4	14	32.67	3347	0
440	58	0	0	1	0	0	0	1	0	0	0	0	0	130	80	5	85	12.2	95.4265	16.3	11	24.01	3419	0
441	43	0	0	0	0	0	0	0	0	0	0	0	0	128	70	4.5	82	14.4	85.1811	15.2	3	24.59	3439	0
442	62	0	1	0	0	0	0	1	0	1	0	0	0	138	80	5.8	97	13.3	64.7877	11.8	12	32.34	3475	0
443	64	0	1	0	0	1	1	1	1	1	1	0	0	148	80	8.1	159	14.2	48.7676	28.5	20	24.6	3481	0
444	69	0	1	0	0	1	0	1	0	1	0	0	0	152	90	5.3	80	13.3	90.7869	20.5	19	37.23	3397	0
445	70	0	0	0	0	1	0	1	0	0	0	0	0	110	60	5	84	13.5	74.0637	15.6	14	29.39	3459	0
446	49	0	0	0	0	0	0	0	0	0	0	0	0	112	72	4.8	83	12.5	82.0469	8	3	29.15	3439	0
447	67	0	0	0	0	0	0	1	0	1	0	0	0	130	80	5.4	96	14	63.3615	21.1	15	25.16	3338	0
448	61	0	0	0	0	1	0	1	0	0	0	0	0	142	72	5.1	93	13.4	65.0907	10.6	10	32.16	3347	0
449	59	0	1	0	0	1	0	1	0	0	0	0	0	144	96	5.1	83	14.3	77.7883	23.5	15	31.89	3371	0
450	60	0	0	0	1	1	0	0	0	0	0	0	0	138	76	5.1	111	14.4	65.4003	12.2	17	21.6	3412	0
451	69	0	0	0	0	0	0	1	0	0	0	0	0	134	84	5.5	82	15	74.3702	25.5	13	24.29	3458	0
452	55	0	0	1	0	1	0	1	0	0	0	0	0	170	86	5.7	99	13.2	79.3715	17	14	26.77	3410	0
453	66	0	0	0	0	0	0	0	0	0	0	0	0	124	84	5.5	103	13.9	75.3251	10.8	11	23.51	3412	0
454	63	1	1	0	0	1	1	1	0	1	1	0	0	160	96	6.3	160	15.2	75.4068	37	21	27.3	3440	0
455	55	1	1	0	1	1	0	1	0	0	0	0	0	160	94	5.1	87	15.7	90.7362	27.1	18	23.8	3481	0
456	64	1	0	0	1	0	0	1	0	1	0	0	0	130	76	5.4	90	16	65.9913	8	20	23.46	3439	0
457	56	1	0	0	0	1	0	0	0	0	0	0	0	180	100	4.9	93	14	90.2681	13	12	32.06	3371	0
458	42	1	0	0	1	1	0	0	0	0	0	0	0	150	100	4.8	77	16.9	84.7127	37.4	10	23.23	3467	0
459	61	1	1	0	1	1	0	1	0	1	1	0	0	140	70	5.7	99	17.9	76.1082	23.9	20	26.19	2144	1
460	66	1	0	0	1	1	0	0	0	0	0	0	0	150	96	4.8	72	14.2	86.1104	8.9	20	29.35	3391	0
461	69	1	1	1	1	0	0	1	0	0	0	0	0	120	80	5	79	16.5	85.0188	8	18	29.93	3458	0
462	58	1	1	0	0	1	0	1	0	0	0	0	0	146	88	6	97	15.2	77.2178	14.7	13	22.9	3412	0
463	60	1	0	0	0	1	0	0	1	0	0	0	0	134	96	5.3	108	14.3	59.9063	8	11	24.66	3461	0
464	71	1	0	1	1	0	0	0	0	0	0	0	0	138	88	4.6	83	15.3	72.8635	83.4	17	28.46	3437	0
465	77	1	0	0	1	1	0	1	0	0	0	0	0	140	90	4.7	83	14.5	62.5803	35.9	25	15.93	3419	0
466	81	1	0	0	1	0	0	1	0	0	0	0	0	124	74	4.8	100	15.3	81.195	31.6	21	23.4	3397	0
467	43	1	0	0	0	1	0	1	0	0	0	0	0	138	82	5.3	96	13.7	97.3776	8	8	26.81	3376	0
468	55	1	0	0	0	0	0	1	0	0	0	0	0	108	70	5.4	95	14.6	90.7362	8	8	22.09	3338	0
469	64	1	0	0	1	1	0	0	0	0	0	0	0	140	82	4.7	104	16.6	86.8742	17.6	18	25.15	3440	0
470	61	1	1	0	1	1	1	0	1	1	1	1	0	160	90	6.5	121	12.8	53.7191	31.9	22	31.68	3439	0
471	44	1	1	0	1	0	0	1	0	0	1	0	0	120	86	5.4	101	17.8	96.7372	8	11	34.04	3440	0
472	82	1	1	0	0	0	0	1	0	1	0	0	0	132	80	5.9	115	16.4	61.4605	34.5	17	20.4	3467	0
473	77	1	0	0	0	1	0	0	0	0	0	0	0	148	70	4.7	99	13.8	71.1866	29	16	22.8	1412	0
474	87	1	1	0	0	1	1	1	1	1	1	0	0	132	64	6.4	109	10.6	32.1997	20.3	23	16.8	1814	0
475	79	1	0	0	0	0	0	1	1	0	0	0	0	118	80	5.6	86	13.1	55.3583	8	15	29.24	3362	0
476	81	1	0	1	0	1	0	0	0	0	0	0	0	152	82	5.5	103	12.9	96.1101	89.7	18	21.67	3475	0
477	76	1	0	0	0	1	0	0	0	0	0	1	0	130	90	4.7	92	15.1	62.8155	42.6	15	25.6	3412	0
478	80	1	0	1	1	1	0	0	0	0	0	0	0	152	92	5.1	92	15.4	81.485	72.6	23	17.21	2106	1
479	64	1	0	0	0	0	0	1	0	0	0	0	0	138	82	5.1	93	14.9	86.8742	14.7	13	39.07	3397	0
480	76	1	0	0	1	1	0	0	0	0	0	1	0	148	80	4.9	83	15.1	82.6934	34.8	23	21.57	3474	0
481	74	0	1	0	0	1	0	0	0	1	1	0	0	158	74	6.3	113	14.6	61.58	15.2	16	28.44	3376	0
482	73	0	1	0	1	0	0	0	1	0	0	0	0	130	60	5	95	13.1	53.4185	27.5	16	29.88	3475	0
483	80	0	0	0	0	1	0	1	0	0	0	0	0	140	100	5.3	103	14.1	60.2174	11.8	16	22.68	1496	0
484	78	0	0	0	0	0	0	1	0	0	0	0	0	134	70	6	0	13.2	87.648	15.8	15	20.4	3347	0
485	79	0	0	0	0	0	0	0	0	0	0	0	0	100	70	5.4	105	13.1	71.5368	13.2	10	23.82	3475	0
486	43	0	1	0	1	0	0	0	0	0	0	0	0	124	68	5.2	93	12.3	103.984	8	6	31.77	3439	0
487	72	0	1	0	0	1	0	0	1	0	0	0	0	152	78	5.5	97	13.3	47.1466	28.9	19	26.36	3439	0
488	82	0	0	0	0	1	0	0	1	0	0	0	0	158	74	5.3	91	11.4	51.6656	46.6	19	21.4	3437	0
489	55	1	0	0	1	1	0	0	0	0	0	0	0	140	70	4.7	103	13.9	107.404	76.9	17	31.53	3125	0
490	40	0	1	0	0	0	0	0	0	0	0	0	0	128	88	4.7	89	12.4	106.165	7.8	3	42.92	3097	0
491	79	0	0	0	0	1	0	0	0	0	0	0	0	140	90	5.2	96	12.5	71.5368	56.7	15	24.75	3097	0
492	68	1	0	0	1	1	0	0	0	0	0	1	0	160	60	4.9	85	14.4	101.059	81.5	19	31.43	3097	0
493	70	0	1	0	0	0	1	1	0	1	1	0	0	130	70	7.6	165	15.1	115.412	43.8	21	19.07	3097	0
494	43	0	0	0	0	1	0	0	0	0	0	0	0	128	80	5.3	87	10.6	85.1811	12.1	5	27.3	3094	0
495	65	1	0	1	0	1	0	0	0	0	0	1	0	110	60	5.2	113	14.4	74.7335	62.4	12	27.85	3093	0
496	71	1	1	0	1	1	0	0	0	1	1	0	0	158	86	5	114	15.9	64.0544	8	22	30.5	3362	0
497	70	0	0	0	0	1	0	1	0	0	0	0	0	140	80	5.4	98	12.9	90.4128	8.8	18	37.2	3093	0
498	65	0	0	0	0	1	0	0	0	0	0	0	0	140	80	4.9	79	13.3	92.3564	17.4	13	27.64	3080	0
499	48	0	0	0	0	1	0	0	0	0	0	0	0	140	86	4.4	93	12.6	82.5339	19.9	6	35.02	3080	0
500	55	0	0	0	0	1	0	1	0	0	0	0	0	140	90	5.2	82	12.4	79.3715	22.8	12	23.81	3080	0
501	57	0	0	0	0	1	0	1	0	0	0	0	0	140	86	5	83	13.8	95.904	45.9	11	41.73	3080	0
502	49	0	0	0	0	1	0	0	0	0	0	0	0	150	90	4.9	81	12.2	82.0469	26.7	8	26.68	3077	0
503	75	0	0	0	0	0	0	0	0	0	0	0	0	138	68	5.5	104	13.3	72.6116	25	12	19.51	3077	0
504	71	0	0	0	0	1	0	0	0	0	1	0	0	146	80	5.3	115	11.4	90.0455	20.7	13	22.99	3077	0
505	55	0	0	0	0	0	0	0	0	0	0	0	0	100	62	5.3	82	12.8	96.8922	28.2	5	24.12	3077	0
506	61	0	0	0	0	0	0	1	0	0	0	0	0	138	88	5.4	85	13	77.0476	6.6	10	21.79	3068	0
507	56	0	0	0	0	0	0	1	0	0	0	0	0	136	82	5.6	97	13.2	78.9621	40	8	33.98	3068	0
508	45	0	0	0	1	0	0	0	0	0	0	0	0	120	70	5	75	13	71.0292	26.4	8	34.34	3068	0
509	45	0	0	0	0	0	0	0	0	0	0	0	0	122	80	4.6	86	13.4	102.636	14.7	6	26.31	3068	0
510	63	1	0	0	1	0	0	1	0	0	0	0	0	138	88	4.8	92	15.6	75.4068	12.5	16	29.71	3048	0
511	45	1	0	0	1	0	0	1	0	0	0	0	0	120	74	5.3	87	15.5	65.0623	3.9	13	21.6	3048	0
512	60	1	0	0	0	1	0	0	0	0	0	0	0	152	100	4.7	84	16.1	88.4983	18.3	15	26.7	3048	0
513	56	0	0	0	0	1	1	1	0	1	0	0	0	150	80	6	97	11.6	96.3925	43.7	19	22.97	3041	0
514	55	0	0	0	0	0	0	0	0	0	0	0	0	120	80	5.2	79	12.8	79.3715	26.6	9	32.13	3041	0
515	42	0	0	0	1	0	0	0	0	0	0	0	0	102	78	4.8	85	11.5	72.4497	32.3	5	29.44	3041	0
516	51	0	0	0	0	0	0	1	0	0	0	0	0	120	70	5.5	86	12.8	68.523	8	9	28.44	3459	0
517	56	1	1	0	1	1	1	1	0	1	0	0	0	132	84	4.4	89	15.9	77.9994	6.9	22	29.81	3031	0
518	40	1	1	0	1	1	0	1	0	1	1	0	0	136	90	5.1	117	17.4	85.9073	18	13	25.59	3031	0
519	74	1	1	0	0	1	0	1	1	0	0	0	0	150	80	5.3	92	15.7	56.4069	25.3	21	26.6	3031	0
520	64	0	0	0	0	0	0	1	0	0	0	0	0	120	64	5	88	13.9	118.418	14.5	10	30.4	3027	0
521	63	0	0	0	0	0	0	1	0	0	0	0	0	130	80	4.9	95	13.4	64.4909	8.7	12	27.23	3027	0
522	60	1	0	0	1	0	0	1	0	0	0	0	0	110	80	4.5	88	16.1	76.4701	9.4	14	24.21	901	0
523	59	1	0	0	0	1	0	0	0	0	0	1	0	156	90	4.8	87	13.4	88.9262	14.2	11	31.07	3013	0
524	51	0	0	0	0	1	0	0	0	0	0	0	0	136	78	4.7	77	12.7	81.1103	18	9	29.6	3012	0
525	63	0	0	0	0	0	0	0	0	0	0	1	0	126	74	5	91	14	76.3375	61.2	10	25.95	3412	0
526	53	0	0	0	0	1	0	0	0	0	0	0	0	146	82	5.6	98	12.3	80.2198	41.4	9	29.49	3012	0
527	62	0	0	0	0	0	0	1	0	0	0	0	0	120	80	5.1	89	12.7	76.6889	8	12	30.88	3012	0
528	60	1	0	0	0	0	0	0	0	0	0	0	0	124	84	5	97	14	104.755	28.9	11	36	2998	0
529	45	1	1	0	1	0	0	1	0	1	0	0	0	120	80	5.6	0	15.8	73.011	3.9	13	44.4	2998	0
530	74	0	1	0	0	1	0	0	0	1	1	0	0	140	76	5.3	84	13.4	61.58	26.7	17	22.78	2995	0
531	74	1	1	0	1	1	0	0	0	0	0	0	0	158	84	5.4	109	13.2	72.0032	12	22	25.8	2987	0
532	70	1	1	0	0	1	0	0	1	0	0	0	0	152	92	5.4	99	13.4	46.9499	30.1	18	34.87	2987	0
533	68	1	0	0	1	0	0	1	0	0	0	0	0	122	64	4.9	93	14.3	73.7719	18.9	20	19.2	2987	0
534	74	1	0	0	1	1	0	1	0	0	0	0	0	150	80	5.5	94	15.1	72.0032	29.3	22	27.15	2987	0
535	80	0	0	0	0	1	1	0	0	0	0	0	0	140	86	7	0	13.2	60.2174	85.3	20	25.5	2983	0
536	58	0	0	0	1	1	0	1	0	0	0	0	0	140	90	4.8	89	14.1	78.1709	23.8	16	25.39	2761	0
537	54	0	0	0	0	1	0	1	0	0	1	0	0	146	82	5.2	141	14	124.336	24.8	13	30.84	2761	0
538	57	1	0	0	1	0	0	1	0	0	0	0	0	128	88	5.3	89	15.1	89.8108	4.6	14	37.16	2718	0
539	54	1	0	0	1	0	0	0	0	0	0	0	0	132	82	5.1	100	15.4	91.2153	6.3	14	30.73	2718	0
540	60	1	0	0	1	1	0	0	0	0	0	1	0	140	70	5.2	104	13.4	76.4701	24.7	21	24.31	2718	0
541	54	0	0	0	0	0	0	1	0	0	0	0	0	110	80	5.9	101	13.6	79.7906	3.9	6	39.19	2712	0
542	61	0	1	0	0	1	0	0	0	1	1	0	0	160	98	5.2	99	14.4	94.0553	22.9	15	27.5	2712	0
543	65	0	0	0	0	0	0	1	0	0	0	0	0	128	82	5.8	95	12.4	63.915	21.7	12	29.54	2689	0
544	65	1	1	0	0	0	0	0	1	0	1	0	0	108	70	5	101	15.3	52.7487	237.4	10	26.45	2688	0
545	65	1	0	0	1	1	0	0	0	0	0	0	0	136	84	5.1	97	13.9	74.7335	14.1	20	26.8	2688	0
546	61	0	0	0	1	0	0	0	1	0	0	0	0	130	80	5.3	83	12.3	56.244	107.7	12	28.25	2648	0
547	62	1	0	0	0	0	0	1	1	0	0	1	0	112	80	5	86	14.5	59.3452	8.8	10	18.04	2634	0
548	56	1	0	0	1	1	0	0	0	0	0	0	0	160	100	5	88	15.9	90.2681	55.4	18	39.52	2634	0
549	52	1	1	0	1	1	0	0	0	1	0	0	0	142	76	5.5	112	16.3	92.2086	7.5	14	34.33	2621	0
550	44	0	0	0	0	0	0	0	0	0	0	0	0	124	80	5	84	12.9	103.3	3.9	3	35.3	2620	0
551	64	1	0	1	1	0	0	0	0	0	0	0	0	130	80	5.1	107	17.8	75.0668	35.5	17	22.01	2618	0
552	66	0	1	0	0	1	0	0	0	0	0	0	0	126	70	5.2	96	13.5	63.6356	14	11	39.02	2617	0
553	64	0	0	0	1	0	0	1	0	0	0	0	0	132	74	5.1	84	14	75.9933	26.3	15	28.36	3437	0
554	52	0	0	0	0	0	0	0	0	0	0	0	0	134	64	4.5	86	12.8	68.1422	16.9	8	24.96	3391	0
555	63	0	1	0	0	1	0	0	0	0	1	0	0	152	88	5.4	92	13.4	118.955	8.3	14	30.46	3376	0
556	64	0	0	0	0	0	0	0	0	0	0	0	0	110	74	5.3	90	10.9	92.7682	50.1	6	42	3461	0
557	49	0	0	0	0	1	0	0	0	0	0	0	0	146	78	4.7	88	12.1	69.3143	20.8	9	30.22	3440	0
558	54	0	1	0	0	1	0	0	0	0	1	0	0	160	86	5.3	100	13.3	79.7906	18.4	13	31.11	3412	0
559	43	0	1	0	0	1	0	1	0	0	0	0	0	140	82	5.1	83	14	103.984	46.1	8	30.2	3419	0
560	61	0	0	0	0	0	0	1	0	1	0	0	0	130	78	5.6	97	13.5	65.0907	29	14	19.75	3376	0
561	70	0	0	0	0	0	0	1	0	0	0	0	0	130	80	5.6	0	12.6	90.4128	75.6	14	18	3458	0
562	61	0	0	1	0	0	0	1	0	0	0	0	0	130	80	5.2	92	13.8	94.0553	25.2	12	35.06	3419	0
563	68	0	0	0	0	1	0	1	0	0	0	0	0	130	80	5.7	101	12.7	91.1681	11.2	13	27.5	3411	0
564	61	0	0	0	1	1	0	1	0	0	0	0	0	140	70	5.2	99	13.6	94.0553	13.3	15	33.08	3440	0
565	56	0	0	0	0	1	0	1	0	0	0	0	0	140	92	5	88	13.3	78.9621	21.4	14	23.7	3397	0
566	65	0	0	0	0	1	0	1	0	1	0	0	0	142	76	5	91	13.3	75.6559	36.4	15	35.88	3371	0
567	48	1	0	0	0	1	0	0	0	0	0	0	0	124	90	5	91	16.1	94.3514	8	8	26.61	3376	0
568	68	1	0	0	1	0	1	0	0	0	0	0	0	120	70	6.8	105	13.9	64.853	116.6	19	31.59	3419	0
569	69	1	0	0	1	0	0	0	0	0	0	0	0	138	80	5.3	98	14.2	85.0188	68.8	16	28.48	3391	0
570	57	1	0	0	0	0	0	0	0	0	0	0	0	130	70	4.8	105	16.6	89.8108	29.1	11	33.77	3391	0
571	64	1	0	0	0	1	0	0	0	0	0	0	0	156	86	4.8	85	15	75.0668	18.5	17	41.15	3440	0
572	49	1	0	0	0	0	0	0	0	0	0	0	0	138	88	4.8	92	13.9	81.0466	13	7	33.71	3481	0
573	66	1	0	0	0	1	1	0	0	0	0	0	0	136	74	5.5	165	13.9	86.1104	48	17	25.67	3458	0
574	54	1	0	0	1	0	0	0	0	0	0	0	0	110	70	5.2	91	14.8	107.971	8	9	24.63	3397	0
575	69	1	0	0	0	1	0	1	0	0	0	0	0	142	74	5.2	92	14.6	85.0188	31.8	16	24.43	3474	0
576	67	1	1	0	1	1	0	0	0	0	0	1	0	162	86	5.7	107	14.2	85.7395	145.2	22	36.88	3475	0
577	67	1	1	0	0	1	0	1	0	1	0	0	0	140	90	5.3	94	15.2	74.0863	14.1	17	28.8	3475	0
578	63	0	0	0	0	0	0	1	0	0	0	0	0	120	80	4.9	103	13.3	76.3375	26.1	8	26.86	3467	0
579	63	0	1	0	0	1	1	1	1	1	0	0	0	132	76	7.3	133	15	43.6551	69.4	21	23.34	3180	0
580	48	0	1	0	0	0	0	0	0	0	0	0	0	130	88	5.1	95	13	82.5339	16.6	5	31.54	3419	0
581	68	0	1	0	0	1	0	1	0	0	0	0	0	130	72	5	86	14.5	91.1681	19.4	15	27.4	3481	0
582	49	0	0	1	0	0	0	0	0	0	0	0	0	124	70	5.3	85	11.6	100.158	32.8	4	25.6	3410	0
583	49	0	0	0	1	0	0	0	0	0	0	0	0	108	70	4.5	0	12.6	82.0469	8.9	5	27.65	3440	0
584	74	1	1	0	0	1	0	1	0	1	1	0	0	140	80	5.1	108	13.3	83.3288	56.3	18	28.54	3347	0
585	79	1	0	1	1	1	0	1	0	0	0	0	0	132	80	5.6	76	16	62.1214	182	24	28.4	3467	0
586	70	1	0	0	0	0	0	0	0	0	0	0	0	130	74	4.9	90	13.3	73.1607	106.6	14	36.35	3362	0
587	57	1	0	1	0	1	0	0	0	0	0	0	1	130	84	5.4	92	15.8	106.309	121.8	16	32.6	3440	0
588	75	0	0	0	0	1	0	0	0	0	0	0	0	160	70	5	86	13.3	88.6401	45.4	19	25.03	3475	0
589	73	0	1	0	0	1	0	1	0	0	0	0	0	176	100	5.6	93	11.9	114.03	82.9	18	39.63	3347	0
590	42	1	1	0	1	1	0	1	1	1	1	0	0	142	90	5.1	86	16	59.7923	55.1	14	43.22	3459	0
591	78	0	0	0	0	1	0	1	0	0	0	0	0	130	78	5	89	13	71.7989	18	17	26.03	3459	0
592	82	1	0	0	0	1	0	1	0	0	0	0	0	150	80	5.7	89	14.5	61.4605	86.6	20	20.86	2035	0
593	71	0	1	0	0	1	0	1	0	0	1	0	0	142	80	5.3	103	12.3	73.7628	46.1	15	30.7	3338	0
594	42	0	0	0	0	0	0	0	0	0	0	0	0	130	88	5.1	87	11.1	85.7583	14.4	4	27.23	3459	0
595	55	0	0	0	0	1	1	1	0	1	1	0	0	172	100	7	147	16.8	79.3715	27.8	22	27.97	3440	0
596	54	0	1	0	0	1	0	1	0	1	0	0	0	150	90	5.2	86	13.8	79.7906	20.8	15	39.53	3338	0
597	70	0	0	0	0	0	1	0	0	0	0	0	0	126	70	5.7	96	13.3	74.0637	57.6	16	25.39	3412	0
598	62	1	0	0	0	0	1	0	0	0	0	0	0	120	82	7	168	12.4	75.7539	24	13	33.71	3475	0
599	70	1	0	0	0	1	0	1	0	1	0	0	0	154	90	5.8	118	15.1	64.3157	8.7	19	25.85	3411	0
600	62	1	1	0	0	1	0	1	0	1	0	0	0	160	100	5	85	14	75.7539	48.1	16	24.57	3419	0
601	58	1	1	0	1	0	0	1	0	0	0	0	0	126	82	5.2	100	16.2	89.3636	22.9	17	19.49	3411	0
602	65	1	0	0	0	1	0	0	1	0	0	1	0	128	76	5	88	14.4	58.5458	15.7	14	25.31	3362	0
603	54	1	0	0	1	1	0	1	0	0	0	0	0	120	90	4.6	84	14.6	91.2153	9.5	13	54.6	3391	0
604	61	0	1	0	0	1	0	1	0	0	0	0	0	152	90	4.9	100	14.8	65.0907	75.5	15	27.5	3440	0
605	52	1	0	0	0	1	0	0	0	0	0	0	0	140	80	5	85	14.8	92.2086	12.9	9	30.74	3475	0
606	57	0	0	0	0	1	0	0	0	0	0	0	0	112	78	4.8	93	13.1	95.904	12.9	6	25.77	3371	0
607	62	0	1	0	0	1	0	0	0	0	0	0	0	148	80	5.4	94	11.5	93.6174	23.2	13	34.03	3338	0
608	70	0	0	0	0	0	0	0	0	0	0	0	0	106	62	5	0	11.4	90.4128	27.7	9	39	3419	0
609	79	0	0	0	0	1	0	1	0	0	0	0	0	118	62	4.8	0	13.8	60.4352	73.9	9	31.16	3481	0
610	78	0	0	0	0	1	0	1	0	0	0	0	0	152	82	5.7	93	12.8	87.648	25.7	18	24.68	2643	0
611	69	0	1	0	0	1	0	1	0	0	0	0	0	158	90	4.5	90	14.3	62.8289	12.7	17	20.4	3338	0
612	49	0	0	0	0	0	0	1	0	0	0	0	0	92	50	5.4	89	12.3	127.852	8	6	28.12	3411	0
613	54	0	0	0	0	0	0	1	0	0	0	0	0	94	50	4.8	74	11.6	97.4038	14.8	6	41.86	3467	0
614	74	0	0	0	0	1	0	0	0	0	0	0	0	162	86	4.9	79	10.9	88.9823	132.2	18	46.89	3437	0
615	52	0	0	0	0	0	1	0	0	0	0	0	0	126	80	4.8	113	12.6	98.4646	9.3	9	28.16	3338	0
616	65	0	1	0	0	0	0	1	0	0	0	0	0	120	72	5	80	14.3	75.6559	40.8	12	36.59	3437	0
617	41	0	0	0	0	0	0	0	0	0	0	0	0	96	72	5.1	82	12.1	105.415	8	0	25.84	3458	0
618	67	1	0	1	1	1	0	1	0	1	0	0	0	152	80	5.5	111	15.1	74.0863	45.1	21	19.81	3474	0
619	61	1	0	0	0	1	0	1	0	0	0	0	0	142	78	5.3	103	12.6	76.1082	8	16	31.8	3437	0
620	77	0	0	0	0	1	1	1	0	1	0	0	0	156	88	6.8	0	12.5	60.8816	57.3	23	20.31	3410	0
621	76	0	0	0	0	1	0	0	0	0	0	0	0	140	70	4.7	97	13.4	88.3038	46.5	18	33.44	3458	0
622	79	0	1	1	0	1	0	0	0	0	1	0	0	122	68	5.2	97	12.9	71.5368	56.1	16	19.62	3391	0
623	76	0	0	1	0	1	0	1	0	0	0	0	0	140	80	5.3	83	14.5	61.1104	117.9	20	31.16	3461	0
624	71	0	1	0	0	1	0	0	0	1	0	0	0	150	90	5.4	112	13.3	62.3157	8	16	25.27	3475	0
625	49	0	0	0	0	0	0	0	0	0	0	0	0	118	86	5.3	74	10.7	100.158	27.9	2	25.74	3440	0
626	56	0	0	0	0	0	0	0	0	0	0	0	0	120	62	5.4	100	13.6	123.045	28.2	7	29.94	3437	0
627	53	0	1	0	0	1	0	0	0	0	0	0	0	150	86	5.3	98	13.5	80.2198	30.8	14	35.83	3411	0
628	48	0	0	0	1	0	1	0	0	0	0	0	0	124	70	15	0	14.6	128.61	9.2	14	22.77	3397	0
629	53	0	0	0	1	0	0	0	0	0	0	0	0	94	50	4.7	83	13.2	97.9278	8	6	36.14	3467	0
630	50	0	0	0	0	0	0	0	0	0	0	0	0	102	62	4.7	77	13.4	81.5726	8	4	27.71	3481	0
631	41	0	1	0	1	0	0	1	0	0	1	0	0	120	74	4.7	89	13.7	134.562	8	8	24.35	3440	0
632	58	0	1	0	0	0	0	1	0	1	1	0	0	136	88	5.4	92	13.1	78.1709	8	13	28.17	3391	0
633	68	0	0	0	0	1	0	0	1	0	0	0	0	132	78	5	67	11.2	54.5175	38.1	13	25.91	3475	0
634	54	0	0	0	0	0	0	0	0	0	0	0	0	122	70	5.5	87	12.4	79.7906	11.8	6	28.27	3474	0
635	63	0	0	0	0	0	0	0	0	0	0	0	0	136	84	5.2	90	13.7	93.1885	16.9	9	30.5	3410	0
636	54	0	0	0	0	0	0	0	0	0	1	0	0	130	72	5.3	111	14.1	97.4038	8.6	10	41.18	3410	0
637	57	0	0	0	0	0	0	0	0	0	0	0	0	110	80	5	82	13.1	78.562	24.5	4	31.91	3467	0
638	63	0	0	0	0	1	0	1	0	0	0	0	0	140	80	6.4	106	13.7	93.1885	8	13	30.39	3458	0
639	53	0	0	0	0	0	0	1	0	0	0	0	0	110	70	5.3	90	12.7	125.004	29.7	5	27.38	3338	0
640	63	0	0	0	0	1	0	0	0	0	0	0	0	144	78	4.9	87	13.7	64.4909	22.5	15	22.6	3338	0
641	41	0	1	0	1	1	0	1	0	0	0	0	0	140	90	5.3	90	12.3	105.415	15.4	10	31.46	3410	0
642	66	0	0	1	0	0	0	1	0	0	0	0	0	130	80	5.7	101	13.1	75.3251	8	10	34.16	3412	0
643	67	0	0	0	0	0	0	1	0	0	0	0	0	130	80	5	93	14.3	75.0007	8.4	12	20.4	3362	0
644	43	0	0	0	1	0	0	0	0	0	0	0	0	84	50	4.9	75	13.1	85.1811	11.1	3	24.98	3467	0
645	64	0	0	0	0	0	0	0	0	0	0	0	0	110	72	5.5	89	12.2	64.2	20.1	7	27.79	3411	0
646	65	0	0	0	0	0	0	1	0	0	0	0	0	132	78	5.1	0	13.1	75.6559	8	13	33.96	3475	0
647	63	1	0	0	0	1	0	1	0	0	1	0	0	140	90	5	87	15.9	87.2677	8	15	33	3459	0
648	63	1	0	0	0	1	0	1	0	0	0	0	0	120	80	5.1	92	15.9	66.2903	8	13	27.31	3481	0
649	57	1	0	0	1	0	0	0	0	0	0	0	0	120	70	5.1	80	14.9	68.222	16.2	15	19.58	3439	0
650	72	1	0	0	1	0	0	1	0	0	0	0	0	132	78	4.9	93	13.6	83.9866	30.7	20	26.31	3458	0
651	67	1	1	0	1	1	0	0	0	0	0	0	0	154	94	5.3	92	15.1	74.0863	17.4	19	38.97	3362	0
652	79	1	0	0	0	1	0	0	0	0	0	0	0	124	70	5.6	85	12.3	96.8022	94.6	17	28.4	1572	0
653	63	1	1	0	0	0	0	1	0	0	0	0	0	138	80	5.6	91	16.1	75.4068	8	13	23.66	3362	0
654	70	1	0	0	1	1	0	0	0	0	0	0	0	154	76	5.1	101	14.8	84.6684	9.9	22	25.19	3410	0
655	68	1	1	0	0	1	0	0	1	0	0	0	0	130	80	5.2	107	15.9	57.7925	8	14	23.1	3458	0
656	63	1	1	0	1	1	0	1	0	0	0	0	0	146	80	5	89	15.9	87.2677	8	19	27.98	3410	0
657	55	1	0	0	1	0	0	1	0	0	1	0	0	104	80	5.7	115	15.3	107.404	8	16	35.74	3376	0
658	56	1	0	0	0	0	0	0	0	0	0	0	0	120	80	5.3	93	12.7	106.85	21.2	8	35.11	3391	0
659	73	1	0	0	1	1	1	0	1	0	0	0	0	138	80	6.4	135	14.8	51.0205	17.8	26	20.43	3410	0
660	64	1	1	0	1	1	1	0	1	1	1	0	0	162	86	6.8	172	17.5	48.173	18.5	24	19.86	3362	0
661	72	1	0	0	1	1	0	1	0	0	0	0	0	118	60	5.2	100	14.2	83.9866	8	18	24.6	3461	0
662	75	1	1	0	1	0	0	1	1	1	0	0	0	112	70	5.4	88	13.5	50.6262	43.5	23	20.49	3461	0
663	55	1	1	0	1	1	0	0	0	0	0	0	0	136	90	5.2	88	15.4	90.7362	23.9	16	33.01	3467	0
664	76	1	0	0	0	0	1	1	0	0	0	0	1	138	70	6.4	136	16.5	71.4542	119.6	18	27.78	3411	0
665	74	1	1	0	1	0	0	1	0	1	0	0	0	132	80	5.7	119	15.6	83.3288	25.8	19	21.84	3397	0
666	81	1	0	0	1	1	0	0	0	0	0	0	0	142	78	5.8	88	14.2	81.195	23.8	21	21.06	1772	1
667	74	1	0	0	1	0	0	1	0	0	0	0	0	120	82	5.1	90	13.3	98.6358	66.7	19	35.13	3474	0
668	75	1	0	0	1	0	0	1	1	0	0	0	0	118	70	5.2	95	13	38.8862	16.8	19	19.2	3419	0
669	85	1	0	0	0	1	1	0	1	0	1	0	1	138	84	7.2	172	15.3	37.5141	71	22	20.04	2799	0
670	78	0	1	0	0	1	0	1	0	1	0	0	0	150	74	5.5	92	13.4	60.6566	44.7	20	26.64	3166	0
671	75	0	0	0	0	1	0	1	0	0	0	0	0	144	74	4.9	92	12.7	72.6116	34.3	18	22.6	3474	0
672	71	1	0	0	0	0	1	1	0	0	0	0	0	130	80	5.4	100	14.1	64.0544	8	19	20.55	1809	0
673	63	0	0	0	0	0	0	1	0	0	0	0	0	138	88	5.8	96	13.1	76.3375	8.3	13	29.51	3391	0
674	71	0	0	1	0	1	0	0	0	0	0	0	0	128	80	5.2	90	11.9	90.0455	8	14	26.55	3419	0
675	69	0	1	0	0	1	0	1	0	1	0	0	0	170	90	6.1	102	13	115.889	8	20	42	3397	0
676	75	0	1	0	0	0	0	0	1	0	0	0	0	138	70	6	99	10.4	53.0058	19.7	13	19.17	3338	0
677	82	0	0	0	0	1	0	1	1	1	0	0	0	158	86	5.8	93	12	59.7922	8	20	18.6	3458	0
678	75	0	1	0	0	1	0	0	0	0	1	0	0	150	78	5.3	103	14.3	72.6116	8	19	23.9	3475	0
679	77	0	0	0	0	1	0	0	1	0	0	0	0	150	90	5.2	84	12.1	52.6069	13.8	17	25.44	3362	0
680	71	0	1	0	0	1	0	0	0	0	0	0	0	160	110	5.7	97	13.7	62.3157	19.8	19	36.41	3338	0
681	77	0	0	0	0	1	0	0	0	0	0	0	0	130	70	4.7	97	16.7	60.8816	23	16	19.8	3371	0
682	76	0	0	0	0	1	0	0	0	0	0	0	0	152	90	5	83	13	88.3038	29.4	19	26.25	3439	0
683	66	1	0	0	0	0	0	1	0	0	0	0	0	130	76	6.1	104	13.9	86.1104	8.3	14	35.48	3125	0
684	74	1	0	0	1	0	0	0	0	0	0	0	0	110	64	4.8	82	14.5	98.6358	9.5	16	28	3125	0
685	62	0	1	1	0	1	0	0	0	0	0	0	0	148	88	4.7	0	11.1	93.6174	27.7	10	21	3125	0
686	46	0	0	0	0	1	0	0	0	0	0	0	0	140	88	5	87	14	83.5482	14.8	5	36.01	3125	0
687	50	1	0	0	0	0	0	0	0	0	0	0	0	100	60	5.1	79	13.3	93.2524	10.1	4	37.76	3111	0
688	68	1	0	0	0	0	0	1	0	0	0	0	0	96	60	5	90	14.3	85.3757	3.9	10	31.83	3111	0
689	41	1	1	0	0	0	0	0	0	0	0	0	0	122	72	4.9	88	14.6	98.7178	6	5	34.38	3111	0
690	50	0	0	0	0	0	0	1	0	0	0	0	0	100	68	6.1	104	13.9	99.5792	8.3	5	30.5	3097	0
691	42	1	0	1	0	0	0	0	0	0	0	0	0	100	60	4.8	93	15.1	116.046	45.1	4	25.69	3097	0
692	68	0	0	0	0	1	0	0	0	0	0	0	0	124	92	5.7	99	12.7	74.6825	4.5	14	21.91	3094	0
693	65	0	0	0	0	0	0	1	0	0	0	0	0	136	80	5.4	91	13.1	92.3564	22.2	14	18	3474	0
694	55	1	1	0	1	1	0	1	0	1	0	0	0	160	96	5.4	0	16.1	90.7362	7.9	20	31.13	3080	0
695	48	0	0	0	0	0	0	1	0	0	0	0	0	120	80	5.1	86	12.1	100.753	43.9	6	27.51	3080	0
696	41	1	0	0	1	0	0	0	0	0	0	0	0	116	68	4.8	0	15	98.7178	8.6	7	36.43	3080	0
697	59	0	0	0	0	1	0	1	0	0	0	0	0	130	90	6	120	13.3	121.215	18.5	11	34.85	3439	0
698	80	0	0	0	0	1	0	0	0	0	1	0	0	156	86	5.1	83	11.4	71.279	87	17	20.95	3440	0
699	41	0	0	0	0	0	0	1	0	0	0	0	0	104	64	4.6	88	14.2	86.3535	11.5	4	23.04	3068	0
700	47	1	1	0	1	0	1	0	0	0	0	0	0	120	70	5.6	99	16.7	94.9232	8	12	28.6	3048	0
701	61	0	1	0	0	1	0	1	0	0	1	1	0	150	100	5.6	102	14.8	94.0553	27.4	16	25.43	3041	0
702	63	1	0	0	1	0	0	0	0	0	0	0	0	112	80	4.8	77	15.9	87.2677	12.2	13	27.78	3040	0
703	69	0	0	0	0	0	0	0	0	0	0	0	0	138	72	4.6	87	13.5	62.8289	16.5	10	26	3032	0
704	66	0	0	0	0	1	0	1	0	0	0	0	0	140	88	5	86	13.3	63.6356	12.7	14	27.77	3032	0
705	60	0	1	0	0	1	0	1	0	0	0	0	0	148	80	5.7	105	15.6	94.5026	13.6	14	26.34	3027	0
706	64	0	0	0	0	1	0	1	0	1	0	0	0	120	60	5.8	104	13.9	118.418	8	14	31.86	3027	0
707	63	0	1	0	0	1	0	1	0	0	0	0	0	142	90	5.2	100	14.7	76.3375	4.5	13	24.5	3027	0
708	45	0	0	0	0	1	0	0	0	0	0	0	0	130	70	5.1	97	13.8	84.0769	13.5	10	30.32	3027	0
709	59	1	0	0	1	1	0	0	0	0	0	1	0	140	90	5.4	91	18.7	76.8399	9.3	17	30.63	3013	0
710	60	1	1	0	0	1	0	1	0	1	1	0	0	130	90	5.2	103	16.9	76.4701	6	16	31.31	3013	0
711	47	1	0	0	1	0	0	0	0	0	0	0	0	110	72	5.1	89	15.3	112.36	3.9	6	33.91	2998	0
712	61	1	1	0	0	0	0	0	0	0	0	0	0	126	80	5.1	100	13	76.1082	9.3	12	32.1	2998	0
713	63	1	1	0	0	1	0	0	0	0	0	0	0	140	80	4.5	92	14.7	66.2903	14.9	12	34.2	2998	0
714	71	0	0	0	0	1	0	1	0	0	0	0	0	124	78	5.4	85	13.6	73.7628	75.2	14	32.99	1385	0
715	57	0	0	0	0	0	0	0	0	0	0	0	0	110	60	5	84	13.1	78.562	48.1	4	23.76	2995	0
716	67	0	0	0	0	0	0	0	0	0	0	0	0	134	80	5	96	14.2	91.5566	20.3	13	39.18	3440	0
717	65	1	0	0	0	0	0	0	0	0	0	0	0	130	80	5.2	96	13.3	65.6983	29.2	13	23.48	2463	0
718	65	1	0	0	1	1	0	0	0	0	0	0	0	154	76	5.1	110	15.5	65.6983	52	20	24.6	2987	0
719	73	1	1	0	0	1	0	1	1	1	1	0	0	140	100	5.6	118	14	51.0205	31	19	19.8	2987	0
720	80	1	0	0	1	0	0	0	0	0	0	0	0	130	70	5.3	97	15.5	61.8976	67.8	20	37.89	2987	0
721	67	1	1	0	1	1	0	0	1	0	0	0	0	154	90	6	104	14.6	58.0388	15.1	20	39.65	2987	0
722	67	0	0	1	0	1	0	1	0	1	1	0	0	158	98	4.7	105	14.6	75.0007	11.8	17	28.03	3419	0
723	65	0	0	0	0	0	0	1	0	0	0	0	0	120	70	5.3	83	13.7	75.6559	29.6	11	33.74	2983	0
724	70	0	0	0	0	0	0	0	0	0	0	1	0	130	80	4.7	87	14.6	74.0637	81	13	27.63	2983	0
725	55	0	0	0	0	0	0	0	0	0	0	0	0	132	88	5.1	109	13.4	96.8922	3.9	8	43.85	2761	0
726	55	1	0	0	1	0	0	1	0	0	0	0	0	120	80	5.4	0	14.1	78.4038	31.3	13	32.07	2747	0
727	60	1	1	0	1	0	0	1	0	0	1	0	0	130	80	5.3	94	15.9	104.755	19.2	17	25.57	2747	0
728	51	0	0	0	0	0	0	1	0	1	0	0	0	128	80	5.9	119	7.9	99.0149	13.4	9	29.91	2733	0
729	60	1	0	0	1	0	0	1	0	0	0	0	0	118	80	5.4	88	15.9	88.4983	20.2	16	34.51	2733	0
730	61	1	0	0	1	0	0	0	0	0	0	0	0	116	84	5	97	13.6	88.0795	32.1	12	38.81	2733	0
731	77	1	0	0	0	1	1	0	0	0	0	0	1	134	86	6.5	127	13.8	71.1866	199.4	20	33.06	2711	0
732	79	1	0	0	1	1	0	1	1	0	0	0	0	142	78	5.4	93	13.2	41.546	7.7	23	21	2688	0
733	44	0	0	0	0	0	0	1	0	0	0	0	0	110	70	5.2	82	13.4	103.3	10.2	3	33.1	2670	0
734	69	0	0	0	0	1	0	1	0	0	0	0	0	138	88	5	106	13.9	90.7869	13.8	15	26.82	2657	0
735	55	0	0	0	0	0	0	0	0	0	0	0	0	132	74	5.3	95	14.3	79.3715	13.1	8	25.35	2655	0
736	66	1	0	0	1	1	1	0	0	0	0	0	0	136	76	6.7	133	15.9	86.1104	8.6	22	26.2	2626	0
737	64	0	0	0	0	1	0	1	0	0	0	0	0	140	72	5.4	86	12.7	92.7682	4	13	26.77	2625	0
738	72	0	0	0	0	1	0	0	0	0	0	0	0	140	90	4.8	83	12	73.4673	41.4	17	28.6	2617	0
739	52	0	0	0	0	0	0	0	0	0	0	0	0	138	88	5.4	89	11.9	68.1422	25.7	8	26.52	3458	0
740	57	0	0	0	0	0	0	0	0	0	0	0	0	138	80	4.9	77	12.5	78.562	13.3	8	36.65	3437	0
741	54	0	0	0	0	0	0	1	0	0	0	0	0	112	60	4.5	88	13.4	67.4081	16.3	6	22.38	3475	0
742	62	0	0	0	0	0	0	0	0	0	0	0	0	122	80	4.6	87	13.3	93.6174	27.1	10	27.07	3228	0
743	69	0	0	0	0	1	0	0	0	0	0	0	0	126	70	4.9	98	13.5	74.3702	25.4	13	23.96	3458	0
744	63	0	1	0	0	1	0	1	0	1	0	1	0	156	88	5.3	92	13.8	76.3375	31.8	18	35.82	3362	0
745	42	0	0	0	0	0	0	0	0	0	0	0	0	122	80	4.6	83	13.3	104.689	8	2	35.4	3397	0
746	66	0	0	0	0	1	1	0	0	1	0	0	0	140	80	6	105	13.3	91.9526	41.6	17	35.32	3439	0
747	40	0	0	0	0	0	0	0	0	0	0	0	0	110	76	4.5	82	12.8	86.9676	16	0	26.44	3475	0
748	56	0	0	0	0	0	0	1	0	0	0	0	0	126	70	5.2	91	13.4	96.3925	8	11	27.13	3347	0
749	53	0	0	0	0	1	1	0	0	1	1	0	0	170	100	7.9	134	14.1	67.7707	23.7	20	29.74	3467	0
750	69	0	0	0	0	1	1	1	1	1	1	0	0	140	86	8.1	178	10.8	54.2895	33.6	18	31.22	3411	0
751	51	0	0	0	0	1	0	1	0	0	0	0	0	130	90	5.3	125	14	99.0149	50	7	27.14	3475	0
752	58	0	0	0	0	0	0	1	0	0	0	0	0	120	70	5.1	87	13.7	95.4265	9.5	10	32.55	3412	0
753	54	0	0	0	0	1	0	1	0	0	0	0	0	134	82	5.4	92	16.4	67.4081	17.3	13	39.72	3412	0
754	54	1	1	0	1	0	0	0	0	0	0	0	0	122	70	4.7	90	14.5	91.2153	21.1	11	20.34	3397	0
755	69	1	0	0	0	1	0	0	1	0	0	0	0	154	104	4.9	87	12.4	51.8523	121.3	15	40.46	3419	0
756	65	1	0	0	0	1	0	0	0	0	0	0	0	160	90	5	91	13.5	86.4885	20.3	16	21.45	3347	0
757	59	1	0	0	1	0	0	0	0	0	0	0	0	134	76	5.6	104	15.1	88.9262	43	14	27.19	3439	0
758	67	1	0	0	0	1	0	0	1	0	0	0	0	138	80	4.7	91	15.6	58.0388	20.3	14	32.33	3475	0
759	58	1	0	0	0	0	0	0	0	0	0	0	0	112	70	4.9	94	13.7	105.779	14.7	7	32.9	3362	0
760	55	1	0	0	1	0	0	0	0	0	0	0	0	110	80	5.3	85	15.5	68.9249	12.3	11	36.82	3458	0
761	71	1	0	0	1	0	0	0	0	0	0	0	0	124	70	5.6	0	13.7	72.8635	63.3	19	26.4	3440	0
762	53	0	0	0	0	0	0	1	0	0	0	0	0	110	70	5.4	94	14.5	80.2198	8.7	6	26.76	3410	0
763	54	0	0	0	0	0	0	0	0	0	0	0	0	134	84	4.9	101	12.5	97.4038	25.4	9	24.2	3481	0
764	58	0	0	0	0	0	0	1	0	0	0	0	0	134	74	5.8	88	12.2	95.4265	18.7	8	26.36	3410	0
765	65	0	0	0	0	0	0	1	0	0	0	0	0	120	70	5	85	12.6	92.3564	21.8	15	24.31	3411	0
766	57	0	0	0	0	0	0	1	0	0	0	0	0	130	78	4.8	79	12.9	66.3702	127	12	24.41	3397	0
767	53	0	0	0	0	0	0	0	0	0	0	0	0	104	70	5.7	93	12.3	97.9278	13.2	6	38.59	3474	0
768	56	0	0	0	0	0	0	1	0	0	0	0	0	134	86	5.8	98	12.2	66.7082	19.6	11	38.71	3419	0
769	88	1	1	0	0	1	0	1	0	1	1	0	0	140	78	6.4	120	14.1	79.2863	33.8	22	10.8	3458	0
770	84	1	0	0	0	1	0	0	0	0	0	1	0	172	102	5.3	101	14.8	95.1122	9.2	17	29	3467	0
771	72	1	1	0	1	0	0	0	0	0	0	0	0	120	70	5.1	87	14.9	63.7978	32.2	19	34	3347	0
772	76	1	1	1	1	1	0	0	0	0	0	0	0	150	90	4.8	92	15.8	62.8155	39.3	22	21.98	3481	0
773	56	1	0	0	1	0	0	0	0	0	0	0	0	130	80	5.2	99	15.5	90.2681	11.8	15	22.26	3411	0
774	79	0	0	0	0	1	1	0	1	0	0	1	0	148	80	6	89	13.2	36.859	528.6	20	25.67	3410	0
775	47	1	0	0	1	0	0	0	0	0	0	0	0	136	86	5.1	87	14.7	94.9232	10.8	12	26.18	3440	0
776	71	0	0	0	0	1	0	0	0	0	0	0	0	150	90	5.3	89	12.9	90.0455	13.8	16	27.9	3467	0
777	75	0	1	0	0	1	0	0	0	0	0	0	0	140	88	5.2	83	13.5	72.6116	80.8	16	26.45	3412	0
778	49	0	0	0	0	0	0	0	0	0	0	0	0	114	68	5.1	93	13.8	82.0469	9.5	1	40.93	3391	0
779	66	0	0	0	0	0	0	0	0	0	0	0	0	110	68	4.2	85	11.9	75.3251	16.4	8	30.52	3440	0
780	64	0	0	1	0	0	0	0	0	0	0	0	0	100	60	5.5	94	12.8	92.7682	8	6	31.15	3397	0
781	50	0	0	0	1	0	0	1	0	0	0	0	0	110	70	5	105	11.5	99.5792	11.2	9	34.32	3439	0
782	53	0	0	0	0	1	0	0	0	0	0	0	0	128	80	4.4	80	12.4	67.7707	35.1	10	24.21	3481	0
783	59	0	0	0	0	0	0	1	0	0	0	0	0	136	80	6	106	12.4	77.7883	8	8	34.13	3440	0
784	59	0	1	0	0	0	0	0	0	0	1	0	0	138	80	5.1	94	12.9	94.9595	8	11	28.43	3475	0
785	46	0	0	0	0	0	0	0	0	0	0	0	0	130	82	4.7	87	13.3	101.991	20.3	7	37.66	3338	0
786	52	1	0	0	1	1	0	0	0	0	0	1	0	152	92	4.4	91	14.8	79.6761	23.7	16	22.01	3461	0
787	70	1	1	0	1	1	1	0	0	1	0	0	0	150	90	6.7	135	16.2	73.1607	16	25	23.67	1312	0
788	56	1	1	0	1	1	0	1	0	1	1	0	0	150	98	5.3	95	14.6	90.2681	8	18	26.87	3362	0
789	62	1	0	0	1	0	0	0	0	0	0	0	0	120	88	5.4	95	13.2	103.774	25.6	15	26.6	3437	0
790	63	1	1	0	1	1	0	0	0	0	0	0	0	152	92	5.7	108	14.1	126.101	13.2	20	19.48	3439	0
791	62	1	0	0	1	1	1	1	0	1	0	0	0	138	70	6.6	129	17.1	66.5954	11.2	24	31.47	3459	0
792	53	1	1	0	0	0	0	1	0	0	0	0	0	112	68	4.8	84	13	69.6616	36.5	9	28.77	3411	0
793	71	1	0	0	0	0	0	1	1	0	0	0	0	122	78	5.2	95	14.7	57.0809	45.7	15	31.46	3467	0
794	63	1	0	0	1	1	0	1	0	1	0	0	0	140	88	5	86	15.5	103.298	26.7	20	21.91	3458	0
795	66	1	0	0	1	1	0	1	0	0	0	0	0	150	78	5.1	82	13.7	86.1104	32.2	20	27.19	3437	0
796	81	0	0	0	0	1	0	0	1	0	0	0	0	132	90	5	87	11.5	45.5795	74.3	14	19.24	3439	0
797	81	0	0	0	0	1	0	1	0	0	0	0	0	150	80	5.1	94	12.2	71.0254	32.8	17	21.16	3440	0
798	74	1	0	0	0	0	1	0	0	0	0	0	0	136	70	5.1	98	13	120.409	73.5	16	25.44	3411	0
799	42	0	0	0	0	0	0	0	0	0	0	0	0	90	52	4.5	82	11	85.7583	28	0	25.3	3391	0
800	49	0	0	0	0	0	0	0	0	0	0	0	0	120	70	5.1	92	9.8	82.0469	8	5	26.81	3376	0
801	62	1	0	0	0	1	0	1	0	0	0	1	0	134	90	5	86	12.6	87.6694	12.4	12	19.5	3362	0
802	58	0	0	0	0	1	0	0	0	0	0	0	0	140	76	5.2	92	11.8	66.0397	36.7	10	22.82	3458	0
803	70	0	0	0	0	0	0	0	0	0	0	0	0	100	62	4.9	91	12.6	74.0637	60.7	9	21.66	3458	0
804	52	1	0	1	1	0	0	0	0	0	0	0	0	132	80	5.3	94	13.9	109.147	8	12	39.85	3411	0
805	75	1	0	0	1	1	0	0	0	0	0	0	0	160	80	5.2	94	12.9	119.946	8.7	21	18.6	3437	0
806	60	1	0	0	0	0	0	1	0	0	0	0	0	122	78	5	90	14.3	127.879	8	13	26.44	3461	0
807	77	0	0	0	0	1	0	0	0	0	0	0	0	142	74	5.2	0	13.3	60.8816	33.2	18	36.01	1866	0
808	43	0	0	0	0	0	0	0	0	0	0	0	0	136	88	4.9	95	13.8	103.984	8	4	20.4	3411	0
809	57	0	0	0	0	0	0	0	0	0	0	0	0	138	80	5	93	12.9	95.904	8	10	47.11	3338	0
810	70	0	0	0	0	1	0	0	0	0	0	0	0	160	90	5.4	87	12.3	62.5699	11.9	17	29.68	3397	0
811	79	0	0	0	0	1	0	0	0	0	0	0	0	148	86	5.1	96	11.8	60.4352	20.9	19	21.6	673	0
812	61	0	0	0	0	1	0	1	0	0	0	0	0	150	80	5.3	90	13.1	120.061	41.6	16	36.62	3411	0
813	63	0	0	0	0	1	1	0	0	0	0	0	0	124	78	5.7	112	13.6	118.955	34.9	17	27.95	3338	0
814	71	0	1	0	0	1	0	0	0	0	0	0	0	136	86	5.8	92	14.8	90.0455	12	17	26.15	3397	0
815	77	1	1	0	0	0	0	0	0	0	0	0	0	138	68	4.9	0	5.2	97.5172	111.4	14	24.45	449	0
816	57	1	0	0	1	0	0	1	0	0	0	0	0	118	78	4.6	82	14.5	106.309	8	14	37.21	3412	0
817	46	1	0	0	0	0	0	0	0	0	0	0	0	134	88	4.5	90	14.7	95.5109	11.2	6	32.93	3459	0
818	62	1	0	0	1	1	1	1	0	1	1	0	0	120	70	5.9	130	16.2	87.6694	11.7	23	22.02	3439	0
819	73	0	0	0	0	1	0	0	0	0	0	0	0	130	70	4.8	82	8.3	89.3304	38.9	15	20.4	3474	0
820	74	0	0	0	0	0	1	1	0	0	0	0	0	130	80	6.3	123	12	72.8919	24.5	18	24.54	3362	0
821	79	0	0	0	0	1	0	0	0	0	0	0	0	140	88	6.6	125	13.7	87.3281	20.7	17	22.08	3338	0
822	79	0	0	0	0	1	0	0	0	0	0	1	0	142	66	5.5	86	10.9	87.3281	80.4	16	46.39	3397	0
823	57	0	1	0	0	1	0	0	0	0	0	0	0	160	100	5.3	87	12.8	78.562	11.6	13	26.45	3461	0
824	52	0	1	0	1	1	0	1	0	1	1	0	0	150	88	5.9	98	14.4	125.69	8	18	28.55	3419	0
825	42	0	0	0	0	0	0	0	0	0	0	0	0	124	70	4.9	96	13.2	85.7583	15.2	4	28.19	3376	0
826	63	0	0	0	0	1	0	0	0	0	0	0	0	150	90	4.9	119	14.5	93.1885	26.7	16	28.21	3397	0
827	62	0	0	0	0	1	0	1	0	0	0	0	0	146	76	6.1	103	13.4	76.6889	30.5	13	26.79	3397	0
828	55	0	1	0	1	0	0	0	1	0	0	0	0	138	86	4.9	90	12.9	57.9404	8.2	11	24.39	3481	0
829	43	0	1	0	0	0	0	0	0	0	1	0	0	130	82	5.1	86	11.8	71.962	21.1	4	28.24	3410	0
830	61	0	0	0	0	1	0	0	0	0	0	0	0	142	88	5.2	91	13.4	94.0553	10.7	12	39.23	3338	0
831	46	0	1	0	1	0	0	1	0	0	0	0	0	122	68	5.2	82	14.2	101.991	13.6	11	29.89	3440	0
832	61	0	0	0	0	1	0	0	0	0	0	0	0	120	64	5.6	101	14.2	120.061	28.7	13	24.27	3412	0
833	49	0	0	0	0	0	0	1	0	0	0	0	0	102	64	5.4	70	11.1	100.158	8	3	35.61	3459	0
834	44	0	0	0	0	0	0	0	0	0	0	0	0	112	70	5	79	11.4	84.6209	15.5	0	27.69	3461	0
835	50	0	0	0	0	0	0	0	0	0	0	0	0	102	64	5	78	12.1	68.9135	25.8	5	33.06	3391	0
836	53	0	0	0	0	1	0	1	0	0	0	0	0	120	80	6	127	13.6	97.9278	8	10	28.99	3410	0
837	58	0	1	0	1	0	0	1	0	0	0	0	0	132	72	5.3	104	13.6	78.1709	13.1	13	29.16	3338	0
838	44	0	0	0	1	0	0	1	0	0	0	0	0	102	58	5.3	79	8.6	84.6209	14.1	6	40.74	3440	0
839	64	0	1	0	0	1	0	1	0	1	1	0	0	154	78	5.2	112	13.1	64.2	32.4	14	27.3	3412	0
840	66	0	1	0	0	1	0	1	0	1	1	0	0	150	80	5.3	103	14.9	75.3251	10.7	18	32.83	3475	0
841	61	0	1	0	0	1	0	1	0	0	0	0	0	140	80	5.6	97	14.1	65.0907	25.3	13	23.35	3481	0
842	43	0	1	0	0	0	0	1	0	0	0	0	0	104	68	5.3	97	13.4	85.1811	22.1	3	40.64	3412	0
843	63	1	0	0	0	1	1	1	0	0	1	0	0	164	100	5.8	120	14.3	66.2903	18.7	20	31.86	3411	0
844	55	1	1	0	0	1	0	1	0	0	0	0	0	150	96	5.8	99	15.7	90.7362	18.9	14	19.18	3419	0
845	58	1	0	0	0	0	0	0	0	0	0	0	0	132	80	5.1	98	15.1	77.2178	11.3	10	31.57	3461	0
846	62	1	0	1	1	1	0	1	0	1	0	0	0	150	90	5.3	94	14.7	87.6694	18.6	22	26.69	3439	0
847	80	1	1	0	0	0	0	0	0	0	0	0	0	120	88	4.9	86	14.1	70.41	87.1	14	20.71	2227	0
848	78	1	0	0	0	1	0	0	0	0	0	0	0	158	90	4.7	91	13.2	62.349	8	18	21.62	3092	0
849	69	1	0	0	0	1	0	0	0	0	0	0	0	130	70	5.1	91	16.5	64.5819	66	15	27.55	3338	0
850	72	1	0	0	1	1	0	1	0	0	1	0	0	142	88	5.4	103	15.3	63.7978	11	22	21.02	3391	0
851	74	1	0	0	1	1	0	0	0	0	0	0	0	136	92	5	98	15.5	72.0032	10.5	18	18	3412	0
852	55	1	0	0	0	1	0	1	0	0	0	1	0	140	80	5.2	108	15.1	78.4038	8	13	26.72	3410	0
853	54	1	0	1	1	0	0	1	0	0	0	0	0	122	86	5	80	14.7	78.8178	8.3	14	38.35	3376	0
854	52	1	0	0	0	0	0	1	0	0	0	0	0	130	80	5.6	105	15.6	92.2086	10.9	10	42.17	3397	0
855	42	1	1	0	1	1	0	1	0	1	1	0	0	142	94	5.4	86	13.6	74.4711	8	15	25.59	3410	0
856	77	1	0	0	0	0	0	1	0	0	0	0	0	130	82	6	117	15.2	71.1866	14	18	23.78	841	0
857	63	1	0	0	0	1	1	0	1	0	0	0	0	130	80	5.9	105	14.7	48.3912	8	19	26.37	3481	0
858	71	1	0	0	1	1	0	1	1	0	0	0	0	182	88	5.8	96	15.4	51.4289	155	25	23.84	3419	0
859	71	1	0	0	1	0	0	1	0	0	0	0	1	110	72	5.5	89	15	72.8635	209.9	19	22.62	3419	0
860	75	1	0	0	0	1	1	0	0	0	0	0	1	142	90	6.1	139	15.5	63.0548	173.1	21	23.76	3440	0
861	74	1	0	1	0	0	0	0	0	0	0	1	0	138	70	4.7	98	12.2	63.2981	28.3	13	30.9	3437	0
862	66	1	1	0	0	1	1	1	0	1	0	0	0	134	70	6.8	105	12.6	65.4111	24.1	19	24.51	3338	0
863	44	0	0	0	1	0	0	1	0	0	0	0	0	110	60	5	88	11.5	84.6209	8	5	33.58	3458	0
864	74	0	0	1	0	1	0	1	0	0	0	0	0	152	84	5.2	86	14	61.58	8	16	26.68	3419	0
865	76	0	0	0	0	1	0	1	0	0	0	1	0	116	64	5.3	81	12.6	72.3361	32.7	13	23.6	3461	0
866	74	0	0	0	0	1	0	0	1	0	0	0	0	152	90	4.6	89	13.8	53.2104	44.5	18	29.4	3458	0
867	79	0	1	0	0	1	0	0	0	0	0	0	0	160	94	6.3	99	13.2	60.4352	16.9	18	24.75	3412	0
868	76	0	1	0	0	1	0	0	0	0	0	0	0	150	90	5.5	89	14.3	88.3038	14.5	17	25.93	3410	0
869	70	0	0	0	0	0	0	0	1	0	0	0	0	116	72	4.8	89	12	54.0658	26.5	8	23.03	3397	0
870	60	1	0	0	1	1	0	0	0	0	0	0	0	142	96	4.5	93	14.3	76.4701	15.2	20	22.7	3474	0
871	51	0	1	0	0	0	0	1	0	0	0	0	0	136	70	5.8	103	14.5	99.0149	3.9	10	34.6	3125	0
872	65	0	1	0	0	1	0	1	0	0	0	0	0	140	90	5.9	95	12.7	117.893	10.9	13	30.56	3125	0
873	55	1	0	0	1	1	0	1	0	0	0	0	0	140	90	5.1	93	15.3	68.9249	3.9	17	40.61	3111	0
874	73	1	0	0	1	1	0	0	0	0	0	0	0	152	90	4.8	87	16.2	83.6548	20.7	22	23.2	3111	0
875	42	0	0	0	0	0	0	0	0	0	0	0	0	122	78	4.6	88	13.5	85.7583	19.4	3	29.74	3111	0
876	80	0	0	0	0	1	0	1	0	0	0	0	0	150	90	5.2	89	13.1	87.0134	7.1	18	42.2	685	0
877	63	0	0	0	0	0	0	1	0	0	0	0	0	136	86	4.6	86	13	93.1885	28.1	9	25.86	3097	0
878	68	0	0	0	0	1	1	1	0	0	0	0	0	120	70	5.3	110	12.4	74.6825	76.2	17	27.23	3097	0
879	64	0	0	0	0	0	0	0	0	0	0	0	0	120	80	5.4	91	13	75.9933	13.5	8	27.56	3097	0
880	41	1	0	0	1	1	0	1	0	1	0	0	0	154	88	5.6	95	16.3	74.9879	10.8	14	27.01	3094	0
881	50	1	1	0	1	1	0	1	0	1	0	0	0	140	90	4.9	85	16.8	70.8363	17.7	17	23.57	3094	0
882	66	0	0	1	0	1	0	1	0	0	0	0	0	150	90	5.7	98	12.8	91.9526	92.9	14	31.18	3094	0
883	67	1	1	0	0	1	0	0	0	0	0	0	0	174	80	5.4	94	14.8	123.893	33.1	15	30	3338	0
884	62	0	1	0	0	1	0	1	0	1	1	0	0	146	86	5.7	88	13.8	93.6174	20.1	17	24.26	3474	0
885	41	0	0	0	1	0	0	0	0	0	0	0	0	92	60	4.8	74	11.8	105.415	43.6	3	30.89	3093	0
886	57	1	0	0	0	0	0	0	0	0	0	0	0	110	68	4.9	92	15.8	89.8108	21.8	8	32.11	3093	0
887	60	1	0	0	0	1	0	0	0	0	0	0	0	160	106	5.4	104	15.7	104.755	8.1	15	26.86	3080	0
888	50	0	1	0	0	0	0	0	0	1	1	0	0	120	70	6	186	13.3	99.5792	9.7	8	21.81	3080	0
889	68	0	1	0	0	1	0	1	0	0	0	0	0	152	90	5.4	107	14.2	63.0927	14.8	15	25.3	3077	0
890	70	1	1	0	1	1	0	1	0	1	0	0	1	180	100	5.4	88	17.3	64.3157	204.7	26	13.8	3077	0
891	65	0	0	0	0	1	0	0	0	0	0	0	0	132	80	5.9	0	12.7	117.893	33.3	15	26.39	3077	0
892	56	0	0	0	0	1	0	0	0	0	0	0	0	140	70	5	96	14.4	66.7082	24.7	13	37.68	3077	0
893	59	0	0	0	0	1	0	1	1	0	0	0	0	158	82	6.2	121	14.4	49.9195	17.3	16	37.02	3077	0
894	60	0	0	0	0	1	0	0	0	0	0	0	0	132	90	5.1	110	13.9	94.5026	28.5	10	25.34	3068	0
895	49	0	0	0	0	0	0	1	0	0	0	0	0	130	82	5.1	85	12	69.3143	20.9	7	28.03	3068	0
896	59	1	0	0	0	1	0	1	0	0	0	0	0	144	88	4.9	107	15.2	76.8399	7.6	14	32.17	3048	0
897	65	1	0	1	1	1	0	1	1	0	0	0	0	140	100	4.6	97	15.1	58.5458	5.6	19	31.28	3048	0
898	53	1	0	0	1	1	0	0	0	0	0	0	0	140	100	4.8	96	15.2	91.7059	4.5	15	28.55	3040	0
899	55	0	0	0	0	1	1	1	0	0	0	0	0	140	90	5.3	92	12.6	96.8922	74.6	19	25.73	3032	0
900	67	0	0	0	0	1	0	0	0	0	0	0	0	156	92	5.1	84	13.8	75.0007	19.2	17	28.57	3032	0
901	82	0	0	0	0	1	0	1	0	0	0	0	0	156	80	5.2	87	12.1	70.7757	37.6	21	18	2649	0
902	58	0	0	0	0	0	0	0	0	0	0	0	0	124	76	5.3	89	12.7	66.0397	10.4	7	31.56	3440	0
903	51	0	0	0	0	0	0	1	0	0	0	0	0	128	84	5.3	89	13.4	81.1103	13.1	9	26.12	3032	0
904	51	1	0	1	1	1	0	1	0	0	0	0	0	130	92	5	84	16.3	70.4349	15	15	33.14	3031	0
905	48	1	0	0	0	0	0	0	0	0	0	0	0	118	70	4.9	94	14.5	81.5277	8.9	3	38.83	3031	0
906	55	0	0	0	0	1	0	1	0	0	0	0	0	150	90	4.4	112	13.9	96.8922	13.8	15	28.7	3027	0
907	45	0	1	0	0	0	0	0	0	0	0	0	0	126	88	5.1	91	13.6	84.0769	5.7	5	37.24	3027	0
908	62	0	0	0	1	0	0	1	0	0	0	0	0	112	64	5.2	84	15.2	93.6174	10.7	15	28.2	3397	0
909	49	0	0	0	0	0	0	0	0	0	0	0	0	100	60	4.8	87	12.5	82.0469	32.1	2	28.66	3027	0
910	41	1	0	0	1	0	0	1	0	0	0	0	0	120	80	4.9	88	14.5	60.2073	8	12	33.47	3419	0
911	53	0	0	1	0	0	0	0	0	0	0	0	0	128	74	5	74	14.5	67.7707	83	6	33.99	3012	0
912	51	0	0	0	0	0	0	0	0	0	0	0	0	122	78	4.8	81	13.6	68.523	35.4	6	30.49	3012	0
913	50	0	0	0	0	0	0	1	0	0	0	0	0	120	70	5.3	82	12.6	99.5792	7.3	8	33.04	3012	0
914	70	0	0	1	0	1	0	1	0	0	0	0	0	126	80	4.7	80	15	90.4128	68.3	15	22.3	2995	0
915	86	0	0	0	0	0	0	1	0	0	0	0	0	132	78	5.7	98	13.2	85.226	26.2	12	21.23	2995	0
916	65	0	1	0	1	0	0	1	0	1	0	0	0	138	82	5.1	78	14.3	75.6559	25.1	18	24.69	2995	0
917	66	0	0	0	0	1	0	0	0	0	1	0	0	144	76	5.6	89	14.3	63.6356	39.6	14	31.93	2995	0
918	82	1	0	0	1	1	1	1	0	1	1	0	0	142	80	7	175	14.4	69.9128	62.4	25	25.98	2987	0
919	65	1	0	0	1	1	0	0	0	0	0	1	0	148	88	5.4	88	15.5	86.4885	33.5	20	21.15	2987	0
920	68	0	0	0	0	0	0	0	0	0	0	0	0	110	60	5.5	85	10	116.376	47.3	6	23.78	2983	0
921	73	0	0	0	0	1	0	1	0	0	0	0	0	140	80	5.2	89	13.5	89.3304	15.6	17	30.38	2983	0
922	47	1	1	0	1	0	0	1	0	1	0	0	0	136	86	4.7	85	16.5	112.36	3.9	14	33.41	2747	0
923	43	0	0	0	0	1	0	0	0	0	0	0	0	122	90	4.8	76	10.9	71.962	20.7	3	21.76	2733	0
924	61	1	1	0	0	1	1	1	0	1	0	0	0	140	90	7.1	117	14.2	66.9069	6.3	18	18.98	2712	0
925	53	0	0	0	0	0	0	1	0	0	0	0	0	130	80	5.5	83	13	80.2198	26.1	10	27.79	2712	0
926	65	0	1	0	0	1	0	0	0	0	0	0	0	140	100	5.5	103	13.9	63.915	23.4	16	34.66	2711	0
927	55	0	0	0	0	0	0	1	0	0	0	0	0	116	70	5	0	14.3	79.3715	40.3	8	44.85	2670	0
928	61	0	0	0	0	1	0	1	0	0	0	0	0	140	90	5.2	82	12.9	94.0553	24.3	12	30.64	2670	0
929	65	0	0	1	0	1	0	1	0	0	0	0	0	130	80	5.6	94	12.9	63.915	13.2	16	28.56	2648	0
930	42	0	0	0	0	0	0	0	0	0	0	0	0	122	80	5.3	87	11.8	85.7583	79.6	4	31.81	2648	0
931	46	1	1	0	1	1	0	1	0	0	0	1	0	146	90	5.2	94	14.7	113.056	12	16	37.8	2634	0
932	69	1	0	0	1	0	0	1	0	0	0	0	0	120	70	5	88	14.5	85.0188	9.6	18	34.24	2626	0
933	75	1	0	0	1	1	0	1	0	0	0	0	0	140	72	4.9	104	15.2	98.2566	12.8	23	29.7	2623	0
934	67	1	0	0	1	0	0	0	0	0	0	0	0	138	76	5.2	111	13.7	74.0863	12.7	16	31.87	2623	0
935	56	1	0	0	1	0	0	0	0	0	0	0	0	130	78	5.6	110	15.6	61.1043	5.7	16	25.67	2621	0
936	55	1	0	0	1	1	0	0	0	0	0	0	0	140	88	5.1	98	15.1	90.7362	14.3	16	24.97	2621	0
937	49	0	0	0	0	1	0	1	0	0	0	0	0	152	96	5.2	88	11.8	100.158	12	10	38.25	2620	0
938	56	0	1	0	0	1	0	1	0	0	0	0	0	142	88	5	88	12.8	96.3925	18.3	11	24.72	2620	0
939	57	0	0	1	0	1	0	1	0	0	0	0	0	154	94	5.1	105	13.4	78.562	18.6	13	28.26	3347	0
940	53	0	1	0	0	0	0	1	0	0	1	0	0	136	88	5	98	14	80.2198	39.6	10	24.74	3397	0
941	70	0	0	0	0	0	0	0	0	0	0	0	0	138	76	5.6	94	12.3	74.0637	16.3	12	28.86	3458	0
942	43	0	0	0	0	0	0	0	0	0	0	0	0	110	68	4.9	89	12	103.984	11.3	1	30.22	3440	0
943	43	0	1	0	0	0	0	0	0	0	0	0	0	106	60	5.2	89	14.5	132.736	8	3	25.01	3411	0
944	70	0	1	0	0	1	0	1	0	1	0	0	0	150	86	5.1	88	13.8	74.0637	8	19	26.57	3397	0
945	54	0	1	0	0	0	0	1	0	0	0	0	0	128	70	4.4	85	13.7	79.7906	9.8	9	32.13	3419	0
946	44	0	0	0	0	0	0	1	0	0	0	0	0	120	70	4.6	87	13.5	84.6209	8	5	35.12	3411	0
947	59	0	0	0	0	1	0	1	0	0	0	0	0	146	80	5.2	85	12.4	94.9595	34.8	16	36.9	3467	0
948	57	0	0	0	0	0	0	0	0	0	0	0	0	128	80	5.4	98	14.5	95.904	27.6	7	25.61	3458	0
949	70	0	1	0	0	1	0	0	0	1	0	0	0	142	90	5.2	105	13.6	62.5699	85.9	17	27.4	3391	0
950	55	1	0	0	1	0	1	0	0	0	0	0	0	130	70	6.9	128	15.2	78.4038	30.1	19	40.6	3362	0
951	53	1	0	0	0	0	0	0	0	0	0	0	0	122	78	4.1	101	15.6	69.6616	20.3	10	31.71	3439	0
952	69	1	0	0	1	0	0	0	0	0	0	0	0	132	80	4.4	97	15	85.0188	61.2	18	31.24	3461	0
953	64	1	0	0	0	1	1	0	0	0	0	0	0	150	76	6	116	15.6	102.833	8	17	27.64	3410	0
954	69	1	1	0	0	0	0	0	0	0	0	0	0	130	80	5.3	94	14.7	85.0188	22.4	13	29.32	3458	0
955	68	1	0	0	1	1	0	1	0	0	0	0	0	158	90	5.2	90	14.6	101.059	26.2	19	31.93	3338	0
956	49	1	0	0	1	0	0	0	0	0	0	0	0	118	76	4.6	92	14.8	93.7947	8	8	34.32	3481	0
957	66	1	0	0	1	1	0	1	0	0	0	0	0	166	100	5.3	97	15.2	101.928	15.1	21	41.49	753	0
958	63	0	0	0	0	1	0	1	0	0	0	0	0	130	76	4.9	87	12.7	118.955	8	15	25.38	3474	0
959	48	0	0	0	0	0	0	0	0	0	0	0	0	132	88	5.1	77	11.2	82.5339	78.9	6	32.2	3481	0
960	61	0	0	0	0	0	0	1	0	0	0	0	0	132	74	5.5	98	11.8	77.0476	47.7	9	36.7	3410	0
961	57	0	0	0	0	0	0	0	0	0	0	0	0	138	88	4.9	86	13.9	78.562	12.8	12	26.7	3397	0
962	69	0	0	0	1	1	0	1	0	1	0	0	0	130	80	4.9	85	13.4	74.3702	8	21	25.1	3474	0
963	62	0	0	0	0	1	0	0	0	0	0	0	0	134	80	4.8	94	12.8	64.7877	17.2	14	31.7	3437	0
964	60	0	0	0	0	1	0	0	1	0	0	0	0	146	80	5	89	13.8	56.5114	28.3	16	25.55	3362	0
965	58	0	0	0	0	1	0	1	0	0	0	0	0	156	98	4.6	81	14.1	78.1709	171.2	13	26.81	3481	0
966	53	1	0	0	0	1	0	1	0	0	0	0	0	140	90	5.2	84	15	79.2418	39.8	9	43.63	3467	0
967	71	1	0	0	1	1	0	0	0	0	0	0	0	132	80	5.4	98	14	99.8144	38.3	20	23.57	1909	1
968	71	1	1	0	0	0	0	0	0	0	0	0	0	134	72	5.2	89	14.1	84.3244	36.7	15	21.6	3338	0
969	81	1	0	0	1	1	0	0	0	0	0	0	0	158	70	4.8	85	13.2	70.1594	66.9	22	31.09	3410	0
970	72	1	0	0	0	1	0	0	0	0	0	0	0	158	100	5	103	15.1	83.9866	54.9	18	27.03	3458	0
971	74	0	1	0	0	1	0	1	0	1	0	0	0	150	76	5.3	93	12	61.58	53.9	19	25.9	3412	0
972	72	0	1	0	0	1	0	0	0	0	1	0	0	160	90	5.2	97	14.2	89.6847	10.8	19	26.62	3362	0
973	63	0	0	0	0	1	0	0	0	0	0	0	0	170	90	5.7	97	13.7	93.1885	31.7	18	33.56	3391	0
974	73	0	0	0	0	1	0	0	0	0	0	0	0	100	60	5.7	99	12.9	73.1771	85.6	11	23.01	3458	0
975	75	1	1	0	0	1	0	0	0	1	0	0	0	166	80	6	115	14.7	83.0084	9.5	21	30.23	3391	0
976	74	1	0	0	1	1	1	0	0	0	0	0	0	174	90	6	110	13.7	83.3288	37.7	25	21.89	1893	0
977	72	0	0	1	0	1	0	1	1	0	0	0	0	136	74	5	88	11.7	47.1466	118.3	19	30.22	3474	0
978	80	1	0	0	1	0	0	0	0	0	0	0	0	120	60	5.3	97	11.5	70.41	36.8	17	30.17	2143	0
979	70	1	1	0	0	1	0	1	0	0	0	0	0	160	88	5.7	94	14.6	64.3157	14	20	32.46	3467	0
980	75	0	0	0	1	1	0	1	0	0	0	0	0	170	70	5.6	101	12.7	88.6401	49.1	24	26.54	3391	0
981	48	0	0	0	1	0	0	0	0	0	0	0	0	132	88	5	85	12.6	100.753	113.4	8	44.73	3474	0
982	50	0	0	0	0	0	0	0	0	0	0	0	0	130	88	4.6	82	12.9	99.5792	16.4	7	24.09	3412	0
983	55	0	0	0	0	0	0	1	0	0	0	0	0	100	62	5	83	11.9	96.8922	8.9	7	28	3459	0
984	58	0	0	0	0	1	0	1	0	0	0	0	0	150	90	5	89	13.4	78.1709	30.8	17	30.63	3362	0
985	62	0	0	0	0	0	0	0	1	0	0	0	0	138	80	5	85	14.8	55.9821	14	10	24.73	3474	0
986	63	0	1	0	0	0	0	1	0	1	1	0	0	130	88	5.6	108	14	93.1885	8	11	20.48	3461	0
987	68	1	0	0	1	0	0	1	0	0	0	0	0	120	80	5.2	88	14.1	85.3757	18.6	16	22.2	3458	0
988	43	1	1	0	0	1	0	1	0	1	0	0	0	156	98	5	94	15.1	97.3776	9.2	9	35.85	3440	0
989	69	1	1	0	1	1	0	0	0	1	1	0	0	150	90	5.2	113	16.2	85.0188	9.6	21	22.97	3419	0
990	54	1	0	0	0	1	0	1	0	0	0	0	0	142	90	5.2	92	12.8	61.7454	8	11	27.9	3459	0
991	63	1	1	0	1	1	0	0	0	0	0	0	0	160	94	4.9	97	15.1	126.101	22.4	20	27.81	3338	0
992	67	1	0	0	1	1	0	0	0	0	0	0	0	124	70	4.6	84	14.6	85.7395	38.9	17	18.08	3391	0
993	56	1	0	0	1	0	0	1	0	1	0	0	0	130	86	6.2	115	15.2	90.2681	8	16	31.95	3475	0
994	68	1	1	0	0	1	0	0	1	0	0	0	0	146	76	4.9	87	13.5	57.7925	40.4	16	21.86	3459	0
995	76	0	0	0	0	1	0	0	0	0	0	0	0	150	84	5.5	99	14.8	72.3361	54.6	18	21.97	3362	0
996	67	0	0	0	0	0	0	1	0	0	0	0	0	136	76	5.3	0	14.6	63.3615	25.3	12	35.46	3437	0
997	79	0	1	0	0	1	1	0	0	1	0	0	0	180	60	6.1	90	13	60.4352	93.8	24	28.13	3347	0
998	71	0	0	0	0	1	0	0	0	0	0	0	0	138	88	5.3	91	14.2	73.7628	86.5	16	31.65	3467	0
999	57	0	0	0	0	1	0	1	0	0	0	0	0	150	86	4.8	84	12.6	66.3702	18.8	15	27.64	3397	0
1000	74	0	0	0	0	0	1	1	0	1	0	0	0	102	60	7.9	145	12.1	88.9823	8	14	35.06	3459	0
1001	61	1	0	0	0	1	0	0	1	0	0	0	0	148	84	5	92	14.6	59.6228	31.4	15	22.93	3410	0
1002	76	0	1	1	0	1	0	0	0	0	0	0	0	144	80	6.1	105	13.4	61.1104	71.9	17	37.66	3481	0
1003	81	0	0	0	0	1	0	0	0	0	0	0	0	128	78	5.1	84	14.3	71.0254	115.5	13	21.9	3467	0
1004	66	1	0	0	1	0	0	0	1	0	0	0	0	110	70	5	109	14.1	58.2898	15	14	45.76	3474	0
1005	63	0	0	1	1	1	0	0	0	0	0	0	0	152	94	5.2	91	13.5	76.3375	8	19	31.15	3362	0
1006	67	1	0	0	1	1	0	1	0	0	0	0	0	150	90	5.2	103	17	65.1294	8	20	29.99	3411	0
1007	62	0	1	0	0	1	1	1	0	1	0	0	0	136	80	5.8	115	13.7	76.6889	18.9	19	67.78	3467	0
1008	47	0	0	0	0	0	0	0	0	0	0	0	0	132	80	4.7	87	12.6	129.39	23.5	7	32.46	3458	0
1009	78	0	1	0	0	1	0	0	0	0	0	0	0	130	62	5.4	88	12	71.7989	14.8	18	21.85	3376	0
1010	56	0	1	0	0	0	0	0	0	1	0	0	0	132	74	4.8	74	14.4	96.3925	12.3	12	26.8	3371	0
1011	69	1	0	0	1	1	0	0	0	0	0	0	0	132	70	4.6	71	13.1	73.4635	19.8	18	18.6	3367	0
1012	64	1	0	0	1	1	1	0	0	0	0	0	0	146	84	5.1	91	13.2	86.8742	11.2	20	30.21	3475	0
1013	44	1	1	0	1	1	0	1	0	1	0	0	0	148	86	5.5	98	15.9	83.5892	8.9	13	25.74	3440	0
1014	65	1	0	0	1	1	0	0	0	0	0	1	0	152	70	4.9	99	13.7	124.975	1392	17	18.02	3481	0
1015	64	1	0	0	0	0	0	1	0	1	0	0	0	136	84	4.4	100	16.7	102.833	24.8	16	26.34	3440	0
1016	49	1	0	0	1	0	0	0	0	0	0	0	0	112	68	4.6	0	17.6	93.7947	8	8	37.03	3412	0
1017	47	1	0	0	0	0	0	1	0	0	0	0	0	100	72	4.6	76	14.9	72.1055	8	6	29.18	3461	0
1018	46	1	0	0	1	0	0	0	0	0	0	0	0	118	80	4.6	86	16.5	82.5296	8	8	36.69	3437	0
1019	76	0	1	0	0	1	0	1	0	0	1	0	0	152	74	5.9	94	13.2	72.3361	27.9	20	26.53	3338	0
1020	75	0	0	0	0	1	0	1	1	0	0	0	0	150	80	5.3	86	12.1	53.0058	8	17	32	3362	0
1021	77	0	1	0	0	1	1	1	0	1	0	0	0	130	60	8.3	0	10.9	60.8816	55.4	20	24.53	3458	0
1022	72	0	0	0	0	1	0	0	0	0	0	0	0	120	68	4.8	98	12.3	89.6847	18	14	28.62	3437	0
1023	73	0	0	0	0	1	0	1	0	0	0	0	0	122	74	5.2	91	11.9	73.1771	18.5	12	25.67	3391	0
1024	72	0	0	0	0	1	0	0	0	0	0	0	0	148	80	5.6	98	12.8	89.6847	36.4	14	29.62	3397	0
1025	78	0	0	0	0	0	0	0	1	0	0	0	0	134	46	4.7	0	11.2	41.0596	76.2	16	20.97	1778	0
1026	63	0	0	0	0	0	0	0	0	0	0	0	0	134	82	4.7	87	14.7	93.1885	25.1	9	31.85	3440	0
1027	67	0	0	0	0	0	0	0	0	0	0	0	0	120	70	5.1	82	14.3	91.5566	34.5	10	25.51	3397	0
1028	57	0	0	0	0	0	0	1	0	0	0	0	0	138	78	5.1	101	13.8	78.562	33.7	10	34.03	3437	0
1029	61	0	1	0	0	1	0	1	0	0	0	0	0	140	72	5.6	94	13.5	94.0553	15.7	13	34.38	3467	0
1030	57	0	1	0	0	1	1	0	0	1	1	0	0	134	80	6.1	111	14.1	122.421	22.8	19	24.85	3481	0
1031	64	0	0	1	0	1	0	1	0	0	0	0	0	140	80	4.8	79	13.3	92.7682	8	15	30.52	3474	0
1032	63	0	0	0	0	1	0	0	0	0	0	0	0	152	86	4.7	83	12.9	93.1885	8	15	23.83	3474	0
1033	58	0	0	0	0	1	0	0	0	0	0	0	0	158	64	5.7	108	14.9	121.812	19.9	17	28.49	3481	0
1034	60	0	0	0	0	1	0	1	0	0	0	0	0	128	64	5.2	92	14.2	77.414	8	13	29.12	3459	0
1035	54	0	0	0	0	0	0	0	0	0	0	0	0	138	88	4.7	89	13	79.7906	26.8	7	29.91	3397	0
1036	60	0	1	0	0	1	0	1	0	1	0	0	0	142	74	5.2	86	13.3	94.5026	12.8	16	36.92	3481	0
1037	67	0	1	0	0	1	0	1	0	1	1	0	0	138	70	5.5	101	12.8	75.0007	39.5	16	31.5	3338	0
1038	42	0	0	0	0	0	0	0	0	0	0	0	0	110	74	4.8	83	13.6	85.7583	22.1	-1	29.77	3467	0
1039	51	0	0	0	0	0	0	0	0	0	0	0	0	106	60	5.6	93	12.6	81.1103	23.6	5	33.35	3467	0
1040	70	1	1	0	1	0	0	1	0	0	0	0	0	132	70	5.3	88	14.4	64.3157	24.2	21	38.36	3440	0
1041	64	1	1	0	0	1	0	0	0	0	0	0	0	150	90	5.2	96	14.4	75.0668	9.3	16	31.55	3411	0
1042	64	1	1	0	0	1	0	1	0	1	0	1	0	158	96	5.2	98	14.1	86.8742	46.6	13	30.22	3439	0
1043	53	1	1	0	1	0	0	1	0	0	0	0	0	130	80	5.4	99	14.3	79.2418	9.3	14	29.87	3410	0
1044	47	1	0	0	1	0	0	1	0	0	0	0	0	128	80	5.2	81	13.9	94.9232	17.9	10	31.87	3458	0
1045	71	1	0	0	1	1	0	1	0	0	0	0	0	122	66	5.2	92	14.7	72.8635	24.5	20	23.09	3391	0
1046	62	1	1	0	1	1	0	0	0	0	0	0	0	152	92	5.1	84	16.3	66.5954	8	20	29.92	3458	0
1047	69	1	0	0	0	1	0	1	0	0	0	1	0	148	74	4.9	86	12.5	73.4635	96.7	14	17.61	3458	0
1048	62	1	0	0	1	1	0	0	0	0	0	0	0	150	80	4.9	82	14.8	87.6694	12.3	18	27.54	3461	0
1049	63	1	0	0	0	0	0	0	0	0	0	0	0	138	84	5.5	103	15.2	75.4068	22.3	11	43.39	3411	0
1050	64	1	0	0	1	0	0	1	0	0	0	0	0	126	80	4.5	98	16	65.9913	16.8	15	31.52	3362	0
1051	57	1	1	1	1	0	0	1	0	0	0	0	1	120	80	5.4	95	14.8	68.222	105.1	14	37.6	2186	1
1052	77	1	0	1	0	1	0	0	1	0	0	0	0	152	70	5.7	140	14.6	55.7672	22.9	20	20.48	3371	0
1053	80	1	1	0	1	1	0	0	1	0	0	0	0	162	90	5.5	101	13.1	24.4967	37.6	25	21	1034	1
1054	73	1	1	0	1	1	0	0	0	0	0	0	0	136	78	5.1	94	15.6	63.5458	8	21	24.19	3391	0
1055	70	1	0	0	0	1	1	0	0	0	1	0	0	148	80	5.6	131	17.2	64.3157	21.1	21	27.28	3412	0
1056	62	0	0	0	0	1	0	1	0	0	0	1	0	150	90	5.3	85	11.6	76.6889	118.8	14	38.13	3461	0
1057	74	0	0	0	1	0	0	0	0	0	0	0	0	130	72	5.2	87	14	88.9823	8.5	16	28.51	3419	0
1058	79	0	1	0	0	1	0	1	0	0	0	0	0	138	82	5.1	85	11.8	87.3281	25	15	27.83	3419	0
1059	54	0	0	0	0	0	0	1	0	0	0	0	0	118	74	5.7	85	13	97.4038	8	6	26.62	3412	0
1060	58	0	0	0	0	1	0	0	0	0	0	0	0	160	96	5.2	95	14.6	95.4265	8.8	14	26.69	3125	0
1061	51	0	0	0	0	0	0	0	0	0	0	0	0	120	72	5.3	99	12.8	81.1103	26.6	6	32.04	3125	0
1062	60	1	0	0	1	1	0	0	0	0	0	0	0	156	90	5.2	108	13.6	76.4701	8.1	19	21.6	3111	0
1063	66	0	1	0	0	1	0	1	0	0	0	0	0	170	100	5	94	13.8	75.3251	45.4	14	27.56	3094	0
1064	52	1	0	1	0	0	0	0	0	0	0	1	0	128	88	5.2	79	14.2	109.147	6.5	7	32.49	3094	0
1065	66	0	0	0	0	1	0	0	0	0	0	0	0	160	100	5.4	88	15.3	75.3251	14.7	19	27.96	3439	0
1066	47	0	0	1	0	0	0	1	0	0	0	0	0	96	60	5.4	91	13.7	101.363	34	7	37.13	3094	0
1067	65	0	0	0	0	0	0	1	0	0	0	0	0	130	80	4.6	76	13.9	92.3564	39	13	25.08	3094	0
1068	44	1	1	0	1	1	0	1	0	1	0	0	0	0	0	5.7	108	15.6	73.4834	3.9	12	34.84	3093	0
1069	61	0	0	0	0	1	0	1	1	0	0	0	0	140	86	5.3	0	14.6	56.244	29.9	13	30.5	3080	0
1070	47	0	1	0	0	0	0	1	0	1	1	0	0	130	86	4.7	87	15	83.0341	20.9	7	24.93	3080	0
1071	46	1	0	0	1	1	0	1	0	0	0	0	0	130	86	4.6	81	14.9	72.5519	10.8	16	30.51	3080	0
1072	78	0	0	0	0	1	0	1	0	0	0	0	0	148	84	5.4	87	11.6	60.6566	19.7	16	27.46	3080	0
1073	64	0	0	0	0	1	0	0	0	0	0	0	0	150	82	5.3	93	12.9	75.9933	27.1	17	27.57	3077	0
1074	72	0	1	0	0	1	0	0	0	0	0	0	0	164	46	5.3	101	11.6	62.0661	16.7	18	25.39	3068	0
1075	42	0	0	0	0	0	0	1	0	0	0	0	0	112	62	5.1	76	12.5	72.4497	7	2	30.79	3068	0
1076	55	0	0	0	0	0	0	0	0	0	0	0	0	96	64	5	92	13.7	79.3715	48.2	4	29.71	3068	0
1077	65	0	0	0	0	1	0	1	0	0	0	0	0	140	90	5	83	13.2	63.915	105	13	25.79	3068	0
1078	41	0	0	0	1	0	0	0	0	0	0	0	0	116	66	4.7	79	13.2	86.3535	6.5	2	31.13	3041	0
1079	60	1	0	0	0	1	0	0	0	0	0	0	0	130	70	5.2	98	14.7	76.4701	3.9	16	23.14	3040	0
1080	65	1	0	0	1	1	0	0	0	0	0	0	0	150	90	5.1	91	13.6	86.4885	55	19	23.77	3040	0
1081	56	0	0	0	0	0	0	1	0	0	0	0	0	134	80	5.4	98	13.2	66.7082	28.7	8	25.37	3032	0
1082	56	0	0	0	0	0	1	0	0	0	0	0	0	130	80	6.2	95	12.1	78.9621	12	12	42.75	3032	0
1083	42	0	1	0	0	0	0	0	0	0	0	0	0	100	64	5.1	86	12.1	72.4497	14.4	1	22.22	3440	0
1084	42	0	0	0	0	0	0	1	0	0	0	0	0	100	58	4.7	81	12.3	104.689	18.3	2	29.14	3032	0
1085	56	1	0	0	1	1	1	0	0	0	0	0	0	142	94	6.1	156	16.2	77.9994	9.7	19	28.56	3031	0
1086	49	1	0	0	1	0	0	0	0	0	0	0	0	100	70	4.6	79	16.2	71.2482	6.6	6	30.2	3031	0
1087	58	0	0	0	1	0	0	0	0	0	0	0	0	110	70	4.7	86	14	95.4265	11.2	11	30.54	3027	0
1088	52	0	0	0	0	0	0	1	0	0	0	0	0	136	80	5.1	91	13.8	98.4646	4.1	11	24.4	3027	0
1089	56	0	0	0	0	1	0	1	0	0	0	0	0	140	90	5.5	105	14.4	78.9621	23.5	15	26.12	3027	0
1090	61	0	0	0	0	1	0	0	0	0	0	0	0	140	80	5.4	87	13	94.0553	21.3	10	37.84	3027	0
1091	57	1	0	0	1	0	0	1	0	0	0	0	0	138	88	5.4	89	13.9	77.6042	4	15	31.13	3013	0
1092	63	1	0	0	0	0	0	1	0	0	0	0	0	138	84	5.4	86	16.5	66.2903	28.6	11	26.37	3013	0
1093	42	1	0	0	1	0	0	1	0	0	0	0	0	120	80	5	99	15.7	66.3635	13.9	10	34.46	3013	0
1094	50	1	1	0	1	0	0	1	0	0	0	0	0	128	80	5	95	15.2	80.5781	3.9	13	27.54	3013	0
1095	47	1	0	0	0	0	0	1	0	0	0	0	0	120	78	4.8	89	14	72.1055	13.6	7	19.66	3013	0
1096	45	0	0	0	0	0	0	0	0	0	0	0	0	118	78	4.7	80	13.4	61.3753	7	0	42.15	3012	0
1097	56	0	0	1	0	0	0	0	0	0	0	0	0	120	80	4.9	88	12.3	66.7082	23.8	7	28.74	3012	0
1098	42	0	0	0	0	0	0	0	0	0	0	0	0	110	70	4.8	82	13.4	72.4497	18.8	0	30.93	3012	0
1099	56	1	1	0	1	0	0	1	0	0	1	0	0	124	84	5.5	103	16.7	68.5694	14.4	17	31.75	2998	0
1100	70	0	1	0	0	1	0	1	0	0	1	0	0	148	76	5.2	88	14.2	90.4128	21.3	17	37.66	2995	0
1101	66	0	0	0	0	0	0	0	0	0	0	0	0	130	80	5.3	75	13.7	75.3251	16.2	10	37.4	2995	0
1102	67	1	0	0	1	1	0	0	0	0	0	0	0	130	80	4.7	89	15.7	74.0863	7.2	19	42.16	2987	0
1103	69	1	1	0	0	1	0	0	0	0	0	0	0	144	88	4.8	102	15.1	85.0188	15.7	15	31.54	2987	0
1104	66	0	1	0	0	1	0	1	0	1	0	0	0	140	90	4.8	86	13.7	91.9526	25.8	15	21.53	2983	0
1105	65	0	0	0	0	0	0	0	0	0	0	0	0	110	80	4.6	98	13.8	63.915	18.2	6	28.29	2983	0
1106	67	0	1	0	0	1	0	1	0	0	0	0	0	150	80	5.5	106	14.4	91.5566	6.6	17	26.7	2983	0
1107	78	0	0	0	0	0	0	0	0	0	0	0	0	120	60	5	76	13.9	87.648	17.3	13	29.93	3371	0
1108	46	0	0	0	0	0	0	0	0	0	0	0	0	130	80	4.9	90	12.7	83.5482	23.9	5	27.13	2761	0
1109	59	1	0	0	1	0	0	1	0	0	0	0	0	108	72	5.1	83	14.6	105.262	22.5	13	25.87	2718	0
1110	59	1	0	0	1	0	0	1	0	0	0	0	0	130	76	5.2	93	15.2	105.262	19.7	16	21	2688	0
1111	71	1	0	0	1	1	0	0	0	0	0	0	0	156	86	6.3	109	11	121.848	140.4	18	19.2	2688	0
1112	56	0	0	0	0	0	0	0	0	0	0	0	0	134	76	4.8	87	13.6	78.9621	13	8	38.4	2670	0
1113	55	0	1	0	0	0	0	1	0	0	0	0	0	138	86	5.6	0	13.3	79.3715	13.6	11	27.93	2657	0
1114	54	1	0	0	1	0	0	1	0	0	0	0	0	130	86	5.3	0	14.1	78.8178	11.4	13	32.55	2634	0
1115	56	1	0	0	0	1	0	0	0	0	0	0	0	130	90	4.4	87	13.9	77.9994	32.8	10	39.64	2634	0
1116	62	1	0	0	0	0	0	1	1	0	0	0	0	110	70	4.8	82	15.5	59.3452	24	10	27.54	2634	0
1117	65	0	1	0	0	1	0	1	0	0	0	0	0	138	70	5.3	95	14.3	75.6559	18.4	16	32.37	2625	0
1118	61	0	0	0	0	1	0	0	0	0	0	0	0	134	90	5.1	92	12.9	120.061	15.1	9	30.48	2620	0
1119	65	1	0	0	1	1	0	0	0	0	0	0	0	140	70	5.1	109	15.1	86.4885	11.5	19	26.55	2618	0
1120	67	0	0	0	0	1	0	1	0	1	0	0	0	148	88	6.3	0	13.6	75.0007	25.8	14	21.3	2616	0
1121	49	0	1	0	0	1	0	1	0	1	1	0	0	140	94	5.3	90	13.8	100.158	9.5	9	30.77	2616	0
1122	51	0	0	0	0	1	0	1	0	0	0	0	0	138	80	5.4	92	13.3	81.1103	25	12	35.41	3475	0
1123	57	0	1	0	0	1	0	1	0	1	0	0	0	140	90	5.1	97	14.8	66.3702	9.6	14	39.1	3410	0
1124	63	0	0	0	0	0	0	1	0	0	0	0	0	104	70	4.7	82	12.5	76.3375	21.3	8	23.2	3397	0
1125	50	0	0	0	0	0	0	0	0	0	0	0	0	138	70	5.1	84	11.2	68.9135	18.3	9	37.86	3439	0
1126	69	0	1	0	0	1	0	1	0	0	0	0	0	146	88	6.2	107	14	90.7869	8	13	24.19	3338	0
1127	51	0	0	0	0	0	0	0	0	0	0	0	0	138	76	4.2	94	11.8	81.1103	27	9	29.16	3362	0
1128	52	0	0	0	0	1	0	0	0	0	1	0	0	148	78	5.1	95	13.2	98.4646	19.3	8	35.27	3437	0
1129	68	0	1	0	0	0	0	1	0	1	1	0	0	132	86	4.8	88	13.5	91.1681	43.9	14	24.14	3347	0
1130	67	1	0	0	1	0	0	0	0	0	0	0	0	112	60	4.8	98	12.8	74.0863	78.7	12	23.77	3439	0
1131	52	1	0	0	0	1	0	0	0	0	0	0	0	138	90	5.1	94	14.1	109.147	8	8	33.65	3362	0
1132	61	1	1	0	1	1	0	1	0	1	1	0	0	130	76	5.2	86	14.9	88.0795	8	21	23.49	3397	0
1133	43	1	1	0	1	0	0	0	0	0	0	0	0	110	60	4.3	86	15.7	73.9699	8	8	27.91	3461	0
1134	63	1	0	0	0	1	0	0	0	0	0	0	0	140	86	6.5	124	13.8	87.2677	36.9	13	31.29	3338	0
1135	50	1	0	1	1	0	0	0	0	0	0	0	0	100	60	4.7	90	16.4	70.8363	8	10	33.7	3410	0
1136	54	1	0	0	0	1	0	1	0	0	0	0	0	146	90	4.5	90	14.9	78.8178	12.9	10	38.28	3467	0
1137	71	1	0	0	1	0	0	0	0	0	0	0	0	110	72	5	89	14.8	72.8635	21.4	15	28.6	3391	0
1138	47	1	0	0	1	1	0	1	0	1	0	0	0	132	74	5.1	90	14.8	112.36	14.3	16	31.56	3412	0
1139	64	1	1	0	1	1	0	0	0	0	1	0	0	140	80	4.8	105	14.4	86.8742	9.4	19	19.89	3338	0
1140	67	1	0	0	1	0	0	0	0	0	0	0	0	130	80	4.9	80	13.7	85.7395	50.5	16	45.78	3440	0
1141	61	0	0	1	0	0	0	1	0	0	0	0	0	120	70	5.7	89	11.2	77.0476	18	9	26.26	3376	0
1142	56	0	0	0	0	1	0	1	0	0	0	0	0	130	80	5.1	91	11.6	96.3925	15.8	15	22.91	3475	0
1143	58	0	0	1	0	1	0	1	0	0	0	0	0	142	90	5.4	97	12.7	78.1709	33	10	32.94	3376	0
1144	56	0	0	0	0	0	0	0	0	0	0	0	0	110	70	4.8	85	13.4	96.3925	8	5	27.98	3376	0
1145	48	0	0	0	0	0	0	0	0	0	0	0	0	110	70	6.2	87	14.3	69.7257	12.6	0	30.76	3475	0
1146	78	1	0	0	0	1	0	1	0	0	0	0	0	146	76	4.4	98	13.9	62.349	56.5	19	25.22	3397	0
1147	80	1	1	0	1	1	0	1	1	1	1	0	0	150	80	5.5	102	15.8	49.6971	55.6	21	23.1	3419	0
1148	73	1	0	0	1	1	0	0	0	0	0	0	0	140	90	5.3	97	15.6	99.0218	15	22	20.7	3412	0
1149	72	1	0	0	1	0	0	1	0	1	0	0	0	130	70	5.3	83	15	83.9866	8	21	16.8	3376	0
1150	74	1	0	0	1	0	0	0	0	0	0	0	0	134	70	5.1	109	14.9	98.6358	32.6	18	29.8	3362	0
1151	77	1	0	0	1	0	0	0	0	0	0	0	0	132	72	5.6	97	13.1	62.5803	17.1	22	27.01	1020	0
1152	74	1	0	0	0	1	0	0	0	0	0	0	0	150	92	5.1	99	13.5	83.3288	80.4	19	22.3	3391	0
1153	86	1	0	0	0	1	0	0	0	0	0	0	0	130	84	5.7	90	13.8	60.6261	53	18	27.94	3458	0
1154	85	1	0	0	1	0	0	0	0	0	0	0	0	136	74	5.3	87	14.3	60.8299	27.3	19	17.04	3376	0
1155	79	1	1	0	1	1	0	0	0	0	1	0	0	170	100	5.5	103	13.8	70.6647	29.9	24	24.59	3391	0
1156	78	1	0	0	1	0	0	0	0	0	0	0	0	120	60	5.4	94	14.5	70.9235	28.9	21	26.4	3362	0
1157	72	0	0	0	0	0	0	0	0	0	0	0	0	108	70	4.8	81	12.6	89.6847	51.3	10	24.85	2824	0
1158	61	1	0	0	0	0	0	1	0	0	0	0	0	100	68	5	98	15.5	76.1082	12.9	12	26.4	3412	0
1159	76	1	0	0	0	1	0	1	1	0	0	0	0	160	80	4.8	113	16.5	55.9768	37.8	21	26.7	3411	0
1160	72	1	0	0	0	1	0	0	0	0	0	0	0	160	90	5	86	14.6	63.7978	35.3	20	25.27	3481	0
1161	71	1	1	0	0	1	0	0	1	0	0	0	0	140	74	5.2	90	13.9	57.0809	8	18	20.9	3461	0
1162	59	0	0	0	0	1	0	1	0	0	0	0	0	138	78	5.1	88	11.1	77.7883	13.6	13	25.64	3376	0
1163	64	0	0	0	0	1	0	0	0	0	0	0	0	144	82	5	95	12.6	75.9933	30.1	10	34.79	1393	1
1164	64	0	1	0	0	1	0	1	0	1	0	0	0	146	74	5.4	112	14.4	75.9933	8	15	29.33	3397	0
1165	69	0	0	0	0	0	0	1	0	0	0	0	0	136	76	5.3	99	12.5	74.3702	10.6	14	39.12	3338	0
1166	54	0	0	0	0	0	0	0	0	0	0	0	0	130	70	4.1	80	13.1	79.7906	8	8	28.58	3411	0
1167	48	1	0	1	1	1	0	1	0	0	0	0	0	158	92	4.7	81	16.5	94.3514	8	12	37.56	3338	0
1168	61	1	0	0	1	1	0	0	0	0	0	0	0	156	98	4.6	73	14.2	76.1082	14.3	17	36.09	3467	0
1169	67	1	1	1	1	1	0	1	1	1	0	0	0	150	90	5	91	14.6	52.2919	8	23	23.83	3347	0
1170	56	1	1	0	0	0	0	1	0	1	0	0	0	138	80	5.6	88	14.8	90.2681	45.2	14	39.39	3461	0
1171	65	1	0	0	1	0	0	0	0	0	0	0	0	118	80	5	98	14.9	86.4885	9.1	13	23.12	3474	0
1172	52	1	1	0	0	1	0	0	0	0	0	0	0	152	100	4.9	106	14	92.2086	11.3	9	24.69	3391	0
1173	64	1	0	0	0	0	0	0	0	0	0	0	0	122	80	5.2	93	13.3	86.8742	8	11	21.87	3412	0
1174	77	0	0	0	0	1	0	1	0	0	0	0	0	120	72	5.5	94	12.5	87.9732	19	14	35.07	3371	0
1175	63	0	0	0	0	1	0	0	0	0	0	0	0	140	80	4.6	99	10.4	118.955	52.5	14	26.5	3467	0
1176	74	0	0	0	0	1	1	1	0	1	1	0	0	140	70	6.3	121	15.4	61.58	11.5	25	30.71	3391	0
1177	72	0	0	0	0	1	0	0	0	0	0	0	0	140	70	6.4	98	12.4	62.0661	43.9	16	23.75	3439	0
1178	69	0	0	0	0	0	0	1	0	0	0	0	0	114	68	5.7	94	14	74.3702	15.4	8	30.01	3458	0
1179	71	0	0	0	0	1	0	0	0	0	0	0	0	120	70	5.3	88	13.7	62.3157	51.4	14	23.27	3411	0
1180	74	0	1	0	0	1	0	1	0	0	0	0	0	140	80	5.1	0	11.6	88.9823	107.2	12	24.58	3475	0
1181	47	0	0	0	0	0	0	0	0	0	0	0	0	112	70	4.7	100	13.2	83.0341	11.9	1	27.45	3376	0
1182	70	0	0	0	1	0	0	1	0	0	0	0	0	130	70	5	96	12.6	115.412	36.4	16	18.6	3475	0
1183	65	0	0	0	0	0	0	0	0	0	0	0	0	122	70	5.1	85	12.1	92.3564	40.6	11	28.89	3376	0
1184	54	0	1	0	1	0	0	1	0	1	0	0	0	128	78	6.2	93	12.8	79.7906	14.2	14	33.05	3458	0
1185	57	1	0	0	1	0	0	0	0	0	0	0	0	98	68	4.6	69	14.8	129.775	12.8	11	33.87	3391	0
1186	72	1	1	0	0	1	0	0	0	0	0	0	0	138	82	5.4	89	14.6	63.7978	17.5	19	30.48	3458	0
1187	69	0	1	0	0	1	0	1	0	0	0	0	0	122	80	5.1	87	12.7	62.8289	18.3	14	21.93	3391	0
1188	58	0	0	0	0	0	0	0	0	0	0	0	0	116	82	5.2	92	13.1	78.1709	21.8	6	32.38	3338	0
1189	69	0	1	0	0	1	0	1	0	0	1	0	0	166	102	5.9	106	15.6	74.3702	123.2	19	25.5	3411	0
1190	57	0	1	0	0	0	0	1	0	1	1	0	0	138	86	5	85	14	95.904	18.1	11	31.14	3397	0
1191	65	0	0	0	0	0	0	1	0	1	1	0	0	134	72	5.3	104	13.7	92.3564	12.5	14	40.07	3338	0
1192	68	0	1	1	0	1	1	1	0	1	0	0	0	132	80	5.8	89	12.3	63.0927	120.4	21	29.37	3391	0
1193	66	0	0	0	0	1	0	1	1	0	0	0	0	140	88	5.5	93	14.1	54.9866	14.3	11	26.62	3474	0
1194	59	1	0	0	1	0	0	1	0	0	0	0	0	126	80	4.9	94	14.8	88.9262	8	16	27.73	3338	0
1195	62	1	0	0	1	0	0	1	0	0	0	0	0	120	80	5.2	82	14.3	66.5954	29.9	18	19.2	3347	0
1196	88	1	0	0	0	1	0	1	0	0	0	0	0	172	98	5	99	13.7	68.5101	72.8	19	18	2954	0
1197	58	1	0	0	1	0	0	1	0	0	0	0	0	136	80	4.8	89	17.3	67.8823	8	16	35.4	3467	0
1198	83	1	1	0	1	1	0	0	0	0	0	0	0	140	94	5.1	89	14.9	69.67	10.3	21	18.17	3475	0
1199	72	1	0	0	1	1	0	0	1	0	0	0	0	150	76	5	92	9.5	6.46059	173.9	19	23.23	3481	0
1200	72	1	0	0	1	0	0	0	0	0	0	0	0	130	80	5.1	92	14.3	83.9866	15.2	21	22.5	3439	0
1201	80	1	0	1	1	1	0	0	1	0	0	0	0	152	80	5.5	0	10.2	38.1725	177.5	21	40.71	1501	1
1202	56	1	0	0	1	1	0	0	0	0	0	0	0	150	88	5.1	0	14.4	106.85	10.8	18	30.43	3371	0
1203	57	0	0	1	0	1	0	0	0	0	0	1	0	142	88	5	91	12.3	78.562	26.2	11	30.03	3391	0
1204	74	0	1	0	0	1	0	0	0	0	0	1	0	160	90	5.5	87	13	88.9823	126.1	18	23.9	3391	0
1205	54	0	0	0	0	1	0	0	0	0	0	0	0	164	88	5.4	89	13.2	67.4081	10.1	15	25.54	3391	0
1206	64	0	1	0	0	1	0	0	0	0	0	0	0	142	74	4.7	86	13.2	92.7682	8.4	13	35.85	3474	0
1207	63	0	1	0	0	1	1	0	0	1	1	0	0	154	84	6.1	100	14.4	64.4909	21.9	19	26.19	3459	0
1208	68	0	0	0	0	1	0	0	1	0	0	0	0	140	70	4.6	87	13.1	47.9264	13	16	21.1	3459	0
1209	58	0	0	0	0	1	0	1	1	0	0	0	0	132	82	5.1	79	13.4	57.064	31.2	14	26.36	3338	0
1210	58	0	0	0	0	0	0	1	0	0	0	0	0	108	60	4.8	84	14.2	78.1709	8	7	25.75	3459	0
1211	51	0	0	0	1	0	0	1	0	0	0	0	0	134	70	4.8	70	13.2	81.1103	14	14	29.4	3437	0
1212	57	0	1	0	0	1	0	0	0	0	0	0	0	148	94	5.3	92	13.6	78.562	57	12	24.85	3376	0
1213	54	0	1	0	0	0	0	1	0	0	0	0	0	130	74	5.1	92	12.4	79.7906	9.2	9	34.8	3371	0
1214	57	0	0	0	0	0	0	0	0	0	0	0	0	104	70	5.5	86	12.6	95.904	14.1	7	30.55	3439	0
1215	52	0	0	0	0	0	0	0	0	0	0	0	0	124	72	5	97	13.8	80.6595	29.7	8	33.6	3347	0
1216	49	0	1	0	0	0	0	0	0	0	0	0	0	132	84	5.2	87	14.1	82.0469	48.2	7	22.83	3376	0
1217	70	0	1	0	0	1	0	1	0	0	0	0	0	130	80	6.6	91	13	62.5699	11.7	16	23.08	3397	0
1218	60	0	1	0	0	0	0	0	0	0	0	0	0	124	76	4.7	100	13.4	65.4003	18.5	10	24.49	3467	0
1219	67	0	0	0	0	1	0	1	0	0	0	0	0	154	88	5.7	99	12.4	91.5566	37.6	17	28.92	3439	0
1220	65	0	1	0	0	0	0	1	0	0	0	0	0	130	80	6	97	14	63.915	8	14	25.14	3362	0
1221	52	0	0	0	0	1	0	0	0	0	0	0	0	140	90	5.6	99	14.4	68.1422	19.3	10	27.66	3439	0
1222	66	0	0	0	0	1	0	0	0	0	0	0	0	140	80	6.3	108	12.5	75.3251	52.3	12	21.76	3475	0
1223	55	1	0	0	1	0	0	0	0	0	0	0	0	106	64	5.4	87	11.9	90.7362	10.3	11	22.97	3458	0
1224	61	1	1	0	1	1	0	0	0	0	0	0	0	140	80	5.6	92	15.4	88.0795	8	17	29.07	3459	0
1225	67	1	0	0	1	0	0	1	0	0	0	0	0	120	76	5	84	13.9	74.0863	15.8	17	22.67	729	0
1226	69	1	0	0	1	0	0	0	0	0	0	1	0	132	70	4.5	82	14.4	85.0188	19.9	15	29.7	3411	0
1227	55	1	1	0	0	0	0	0	0	1	1	0	0	130	88	5.4	113	13.4	78.4038	23.2	10	28.7	3467	0
1228	62	1	0	0	0	0	0	0	0	0	0	0	0	132	76	5.3	90	16.2	87.6694	11.4	11	20.75	3461	0
1229	63	1	1	0	1	1	0	1	0	1	0	0	0	138	98	5.6	103	16.2	75.4068	12.3	19	29.16	3440	0
1230	42	1	0	0	0	1	0	0	1	0	1	0	0	140	90	4.8	84	17.2	59.7923	8	8	25.46	3481	0
1231	69	1	1	1	0	1	0	0	0	0	0	0	0	150	80	4.9	83	13.8	85.0188	21.4	16	30.58	3459	0
1232	73	1	1	0	1	1	1	0	0	1	1	0	0	138	88	7.4	302	14.2	83.6548	37.7	25	31	3411	0
1233	68	1	1	1	0	1	0	0	0	0	0	0	0	148	80	5.6	108	14.1	73.7719	9.6	15	29.1	3458	0
1234	62	1	1	0	0	1	0	0	1	0	0	0	0	150	98	5.7	94	14.7	48.614	19.2	18	24.18	3475	0
1235	47	1	1	0	1	0	0	1	0	1	0	0	0	130	86	6.4	117	16.1	72.1055	8	14	31.16	3371	0
1236	56	1	1	0	0	1	1	1	0	1	0	0	0	190	114	6	141	16.1	61.1043	8	19	24.31	3475	0
1237	54	1	1	0	1	1	0	1	0	1	0	0	0	146	86	5.9	138	14.4	91.2153	9.9	15	31.64	3481	0
1238	65	1	0	0	1	1	0	1	0	0	0	0	0	140	88	5.1	88	14.4	102.376	8	20	34.08	3347	0
1239	79	1	1	0	1	1	0	0	0	0	0	0	1	150	90	4.8	86	12.2	62.1214	38.6	19	27.97	1670	1
1240	67	1	0	0	1	1	0	0	0	0	0	0	0	140	90	4.8	94	14.6	74.0863	31.6	21	26.18	3376	0
1241	64	1	0	0	1	0	1	0	0	0	0	0	0	130	70	5.3	90	13.1	75.0668	36.1	19	34.02	3412	0
1242	78	1	0	0	1	1	0	1	1	0	0	0	0	150	72	5.5	86	14.1	50.0596	35.8	22	20.69	3481	0
1243	58	0	0	0	0	0	0	0	0	0	0	0	0	120	70	5.4	85	13.6	66.0397	9	10	34.62	3338	0
1244	74	0	0	0	0	1	0	0	1	0	0	0	0	140	80	5.4	90	13.3	53.2104	15.2	15	21.44	3474	0
1245	56	0	0	0	0	0	0	0	0	0	0	0	0	120	80	5.2	94	12.8	78.9621	9.7	10	25.64	3347	0
1246	80	0	1	0	0	1	0	0	0	0	0	0	0	110	60	4.7	82	12.2	60.2174	26	10	19.8	3411	0
1247	72	0	0	0	0	1	0	0	0	0	1	0	0	172	94	5.5	84	13.9	73.4673	9.7	19	25.04	3391	0
1248	62	0	1	0	0	0	0	1	0	1	0	0	0	136	84	4.9	79	14.6	93.6174	8	12	28.2	3419	0
1249	58	0	0	0	0	0	0	1	0	0	0	0	0	128	70	5.6	94	12.7	121.812	9.3	12	40.1	3125	0
1250	55	1	0	0	1	1	0	0	0	0	0	0	0	140	76	4.7	78	14.7	90.7362	15.4	14	30.35	3125	0
1251	68	0	1	0	0	1	0	1	0	1	0	0	0	120	90	5.5	97	15.3	74.6825	7	15	25.81	3111	0
1252	60	1	1	0	0	0	1	1	0	1	1	0	0	120	74	5.6	100	16.4	104.755	5.8	15	30.21	3111	0
1253	55	1	1	0	1	1	0	1	0	0	0	1	0	140	98	5.2	86	15.9	78.4038	59.4	17	31.8	3094	0
1254	76	1	0	0	1	1	0	0	0	0	0	0	0	142	74	5.5	96	13	82.6934	19.2	22	25.65	3094	0
1255	52	1	0	0	0	1	0	0	0	0	0	0	0	144	94	5	89	14.6	109.147	21.5	11	33.04	3094	0
1256	79	0	0	0	0	1	0	0	1	0	0	0	0	154	70	5.4	93	13.1	52.2212	16	19	23.43	3094	0
1257	51	0	0	0	0	1	0	0	0	0	0	0	0	140	72	4.9	83	12.8	99.0149	20	8	21.65	3093	0
1258	67	1	1	0	1	1	0	0	0	0	0	0	0	160	80	5.2	108	12.8	65.1294	18.1	21	26.8	994	0
1259	53	0	1	0	0	1	0	1	0	0	1	0	0	140	90	5.1	101	13.4	80.2198	10.3	11	28.2	3093	0
1260	72	1	0	0	1	1	0	0	0	0	0	0	0	140	80	5.5	93	15.7	72.5716	28.2	22	18.6	2869	0
1261	56	0	1	0	0	1	0	1	0	1	0	0	0	150	98	5.5	88	13	66.7082	5.7	17	27.18	3080	0
1262	51	0	0	1	1	0	0	0	0	0	0	0	0	120	72	5	83	12.9	68.523	8.3	10	22.83	3080	0
1263	60	1	1	0	1	1	0	1	0	1	0	0	0	140	90	5.2	94	13.5	67.225	13.6	19	26.79	3080	0
1264	58	0	1	0	1	0	0	1	0	1	0	0	0	122	76	4.7	85	14.1	78.1709	32.6	15	29.74	3080	0
1265	62	0	1	0	0	0	0	0	0	0	0	0	0	130	80	5.4	98	12.7	76.6889	7.2	11	40.69	3080	0
1266	53	1	1	0	1	0	0	0	0	0	0	0	0	120	74	4.5	80	15.9	79.2418	8.9	13	28.55	3080	0
1267	67	0	0	0	0	0	0	1	0	0	0	0	0	138	78	5	91	13.5	63.3615	25.1	11	25.49	3077	0
1268	65	0	1	0	0	1	0	0	0	0	0	0	0	158	96	4.9	88	12.6	92.3564	8.2	13	24.56	3068	0
1269	47	0	0	0	0	0	0	1	0	0	0	0	0	110	78	5	85	6	70.1482	31.7	3	26.26	3068	0
1270	65	0	1	0	0	1	0	0	0	0	0	0	0	160	100	4.7	80	13.1	75.6559	22.7	18	20.4	3068	0
1271	66	1	1	0	0	0	0	0	0	0	0	0	0	130	70	5	85	14.3	101.928	18	12	34.75	3048	0
1272	46	1	0	0	1	0	0	0	0	0	0	0	0	100	60	4.9	80	15.3	82.5296	4.6	7	23.44	3048	0
1273	69	1	0	0	1	1	0	1	0	0	0	0	0	176	90	5.5	101	14.4	64.5819	40.6	22	21.27	3048	0
1274	68	1	1	0	0	1	0	1	0	0	0	0	0	150	78	5.3	99	14.3	73.7719	20.6	16	24.36	1085	0
1275	68	1	0	0	1	1	0	0	0	0	0	0	0	156	84	4.4	116	14.5	85.3757	34.2	18	27.48	2830	1
1276	78	1	1	0	0	1	0	1	0	1	1	0	0	150	74	5.7	109	14.3	62.349	5	20	23.7	2484	0
1277	46	1	0	0	1	1	0	1	0	1	1	0	0	120	80	5.1	110	15.1	95.5109	8.6	12	24	3048	0
1278	59	1	1	0	1	1	0	1	0	1	0	0	0	168	104	5.3	93	15.1	67.5501	22	21	32.25	3048	0
1279	64	1	0	1	0	1	0	1	0	0	0	0	0	152	80	5	0	13.8	75.0668	17.8	17	27.26	3031	0
1280	52	1	1	0	1	1	0	0	0	0	0	0	0	134	80	5.1	104	15.9	92.2086	18.8	15	32.04	3031	0
1281	46	1	0	0	0	1	0	1	0	0	0	0	0	120	90	4.9	77	16	64.6532	3.9	8	31.28	3013	0
1282	56	0	0	0	0	1	0	1	0	0	1	0	0	142	76	5.5	98	14.5	78.9621	7.9	17	30.82	3012	0
1283	50	1	0	0	1	1	0	1	0	0	0	0	0	128	92	5.3	97	14.9	80.5781	7.6	13	27.87	2998	0
1284	42	1	0	0	1	1	0	1	0	1	0	0	0	148	90	4.2	87	14.3	116.046	3.9	15	33.99	2998	0
1285	70	0	0	0	0	1	0	1	0	0	0	0	0	140	72	5.4	88	14.5	90.4128	41.2	13	31.25	2995	0
1286	67	0	0	0	0	1	0	1	0	1	0	0	0	146	98	5.5	86	13.4	75.0007	37.5	18	28.91	2995	0
1287	73	1	1	0	1	1	0	0	1	0	0	0	0	140	90	5.3	105	16.1	56.6276	13.9	21	20.23	2987	0
1288	73	0	0	0	0	0	0	0	0	0	0	0	0	120	70	4.8	87	13.1	89.3304	19.8	10	25.16	2983	0
1289	56	0	0	0	0	0	0	0	0	0	0	0	0	130	88	5.3	103	13.5	78.9621	23.9	9	32.92	2761	0
1290	43	0	1	0	0	1	0	0	0	0	0	0	0	110	70	5.3	0	11.7	103.984	3.9	3	28.81	2761	0
1291	64	0	0	0	0	1	1	0	0	0	0	0	0	120	68	5.3	115	12.6	75.9933	23.7	13	26.25	2732	0
1292	78	1	0	0	0	0	0	0	0	0	0	0	0	130	80	6.3	96	13.9	70.9235	28.4	14	31.79	2711	0
1293	54	0	0	0	0	1	0	1	1	0	0	0	0	162	100	5.2	87	13.3	58.2463	18.5	16	33.55	2655	0
1294	61	0	1	1	0	1	1	1	0	1	0	1	0	166	90	6.5	132	14.1	94.0553	130	20	25.61	2655	0
1295	52	0	0	0	0	0	0	1	0	0	0	0	0	122	76	5	92	14.1	80.6595	18.3	9	29.97	2655	0
1296	51	0	0	0	0	0	0	0	0	0	0	0	0	120	80	5	100	13.4	99.0149	9.5	8	30.64	2648	0
1297	61	1	0	0	1	0	0	0	0	0	0	0	0	134	80	5.3	94	13.5	104.259	9.9	16	41.55	2634	0
1298	62	0	1	0	0	0	0	1	0	1	1	0	0	128	86	7.5	116	14.1	93.6174	7.2	13	24	2625	0
1299	55	1	1	0	0	1	0	1	0	1	0	0	0	158	100	5.3	0	15.9	78.4038	3.9	14	29.3	2621	0
1300	61	1	0	0	1	0	0	0	0	0	0	1	0	128	84	4.9	91	14.7	104.259	28.6	14	27.93	2621	0
1301	56	0	0	0	0	1	0	1	0	1	0	0	0	142	90	5.3	85	13.8	66.7082	9.2	14	29.51	2620	0
1302	47	0	1	0	0	0	0	0	0	0	1	0	0	128	70	5.3	92	12.9	83.0341	8	6	37.06	3338	0
1303	64	0	0	0	0	0	0	0	0	0	0	0	0	112	68	4.5	92	13.5	92.7682	15.6	8	21.95	3475	0
1304	63	0	0	0	0	1	0	1	0	0	0	0	0	142	72	5.1	97	13.7	93.1885	16.5	13	29.51	3459	0
1305	63	0	1	0	0	0	1	0	0	0	0	0	0	110	80	5.5	97	12.1	93.1885	8	9	35.34	3391	0
1306	53	0	0	0	0	1	0	0	0	0	0	0	0	140	90	4.7	97	14	80.2198	11.8	8	32.07	3397	0
1307	61	0	0	0	0	0	0	0	0	0	0	0	0	136	80	4.9	85	13.8	94.0553	27.7	9	39.06	3437	0
1308	62	0	1	0	0	1	0	0	0	0	0	0	0	142	88	5	87	13.3	93.6174	14.6	13	24.17	3459	0
1309	62	0	0	0	0	0	0	0	0	0	0	0	0	102	62	5.3	83	12.8	93.6174	23	7	32.49	3439	0
1310	54	0	1	0	0	0	0	1	0	1	1	0	0	130	70	5.2	94	13.3	67.4081	19.7	11	27.45	3338	0
1311	42	0	0	0	0	0	0	0	0	0	1	0	0	130	80	4.3	87	13.9	72.4497	16.5	5	29.45	3474	0
1312	53	0	0	0	0	0	0	0	0	0	0	0	0	128	76	4.5	0	12.6	80.2198	20.2	8	29.23	3362	0
1313	52	0	0	0	0	0	0	0	0	0	0	0	0	100	60	4.8	80	13.2	80.6595	21.4	6	33.85	3347	0
1314	50	0	1	0	0	0	0	1	0	0	0	0	0	102	84	4.9	82	13.3	99.5792	28.6	6	32.03	3371	0
1315	64	1	0	0	1	0	0	1	0	0	0	0	0	104	64	4.8	82	14.8	86.8742	21.2	16	29.06	3467	0
1316	43	1	0	0	1	0	0	0	0	0	0	0	0	110	80	4.9	88	13.9	84.1426	19.2	6	40.82	3459	0
1317	62	1	0	0	1	0	0	0	0	0	0	0	0	118	70	4.9	90	14.8	66.5954	26.4	12	21.86	2262	0
1318	66	1	0	0	1	1	0	0	0	0	0	0	0	162	90	5.1	91	16.1	74.4067	19.1	21	20	3338	0
1319	60	1	0	0	1	1	0	1	1	0	0	0	0	150	90	5.2	87	14.2	59.9063	21.1	18	30	3440	0
1320	67	1	0	0	1	0	0	0	0	0	0	0	0	124	70	5	80	14.5	74.0863	53.3	15	23.68	3376	0
1321	44	0	0	0	0	0	0	0	0	0	0	0	0	116	70	4.7	87	12.2	84.6209	12.1	1	34.46	3338	0
1322	66	0	1	0	0	1	0	1	0	1	1	0	0	136	74	5.4	102	14.3	75.3251	45.6	14	24.92	3440	0
1323	48	0	0	0	0	0	0	0	0	0	0	0	0	110	72	5.2	0	11.1	100.753	18.5	1	25.34	3397	0
1324	77	1	0	0	0	0	0	0	0	0	0	0	0	130	70	5.4	105	13.3	62.5803	42.7	17	25.33	3411	0
1325	74	1	0	1	0	1	0	1	1	0	0	0	0	160	100	5	92	14.1	33.7307	25.7	21	28.97	3338	0
1326	64	1	1	0	1	1	0	0	0	0	1	0	0	130	90	5.4	86	13.9	86.8742	87	18	23.5	3459	0
1327	79	1	0	0	1	0	0	1	0	0	0	0	0	110	68	4.9	89	13.7	81.7797	80.5	20	34.79	3397	0
1328	83	0	0	0	0	0	0	1	1	0	0	0	0	126	70	5	117	13.6	59.5845	47.1	14	21.3	3412	0
1329	76	1	0	0	0	1	0	1	0	1	0	0	0	140	86	5.3	95	13.3	97.8838	23	22	24.6	3458	0
1330	72	0	1	0	0	1	0	0	0	0	0	0	0	138	80	5	99	13.1	62.0661	16.7	14	27.42	3474	0
1331	69	0	0	0	0	1	0	1	0	0	0	0	0	150	90	5.9	99	12.4	74.3702	61.1	15	24.9	3475	0
1332	79	1	0	0	1	1	0	0	0	0	0	0	1	140	76	5.1	84	15.7	62.1214	251	25	22.8	3371	0
1333	42	1	0	0	1	0	0	1	0	0	0	0	0	110	76	4.6	81	14.5	98.0374	25.4	8	34.3	3439	0
1334	79	0	0	0	0	0	0	0	0	0	0	0	0	130	74	4.4	86	13.7	60.4352	41.9	15	24.98	3459	0
1335	75	1	0	0	1	1	0	0	0	0	0	0	0	158	86	4.8	91	14.8	63.0548	14.7	21	24.54	3371	0
1336	51	0	0	0	0	0	0	0	0	0	0	0	0	110	70	4.8	83	13.2	99.0149	20.6	5	27.66	3391	0
1337	58	0	0	0	0	1	0	1	0	0	0	0	0	138	74	5.1	90	16.1	78.1709	16.6	12	25.92	3467	0
1338	52	0	0	0	0	1	0	1	0	1	0	0	0	124	72	4.7	91	12.2	80.6595	8.1	13	25.15	3410	0
1339	69	0	0	0	0	1	0	1	0	0	0	0	0	140	78	5.5	97	13.6	90.7869	11.7	14	24.07	3411	0
1340	57	0	0	0	0	0	0	0	0	0	0	0	0	130	86	4.9	85	13.4	78.562	40.6	10	24.67	3347	0
1341	69	0	0	0	0	0	0	0	0	0	0	0	0	120	64	5	87	11.8	90.7869	82	10	28.8	3419	0
1342	44	1	0	0	1	0	0	0	0	0	0	0	0	118	68	4.6	88	13.9	83.5892	8.5	6	32.61	3412	0
1343	68	1	0	0	0	1	0	1	0	0	0	0	0	158	98	4.9	94	15.1	64.853	8	13	18	3467	0
1344	51	1	1	0	1	0	0	0	0	0	0	0	0	134	76	5.4	97	15.6	70.4349	18.8	14	28.02	3410	0
1345	67	1	0	0	0	1	0	0	1	0	0	0	0	150	82	4.2	92	16.9	52.2919	43.8	16	29.15	3475	0
1346	66	1	0	0	0	1	0	0	0	0	0	0	0	130	90	5.9	114	16.8	86.1104	14.4	15	23.6	3347	0
1347	58	1	1	1	0	1	0	1	0	1	1	0	0	160	92	4.8	99	15.8	77.2178	44.7	15	25.72	3410	0
1348	69	1	0	0	1	1	0	0	0	0	0	1	0	140	76	5.5	105	11.9	64.5819	68.3	19	19.2	1087	0
1349	58	1	0	0	0	1	1	1	0	1	1	0	0	170	100	10	191	16.5	89.3636	125.3	20	43.15	3410	0
1350	65	1	1	0	0	1	0	0	0	0	0	0	0	170	100	5.1	106	15	74.7335	18.5	18	24.43	3481	0
1351	57	1	1	0	0	1	0	0	0	0	0	0	0	132	74	5.6	103	12.4	77.6042	18.5	13	32.3	3391	0
1352	54	1	0	0	1	1	0	1	0	0	0	0	0	140	90	5.4	0	14.6	107.971	36.6	16	30.35	3461	0
1353	61	1	0	0	0	1	1	1	0	0	0	0	0	158	100	5.8	103	15.2	88.0795	32.6	17	34.43	3412	0
1354	53	1	0	0	1	0	1	0	0	0	0	0	0	110	82	5.5	119	14.3	79.2418	8	13	35.36	3437	0
1355	57	1	0	0	0	0	0	1	0	0	0	0	0	110	72	5.4	104	15.2	89.8108	50.4	9	32.95	3437	0
1356	80	0	0	0	0	1	0	0	0	0	0	0	0	120	78	6.7	125	12.8	60.2174	106.3	13	26.83	2832	0
1357	73	0	0	0	0	1	0	0	0	0	0	0	0	130	70	4.9	87	13.6	73.1771	33.2	18	33.09	3376	0
1358	73	0	0	0	0	1	0	0	0	0	0	0	0	144	82	5.2	88	12.9	89.3304	29	17	21.91	3467	0
1359	52	0	0	0	0	0	0	0	0	0	0	0	0	110	60	5	85	12.7	98.4646	81.6	3	42.39	3376	0
1360	65	0	0	0	0	1	0	1	0	0	0	0	0	170	88	5.5	87	13.6	92.3564	9.8	15	23.21	3475	0
1361	69	0	1	0	0	1	1	0	0	1	0	0	0	170	70	6.8	0	13.1	74.3702	56.6	19	26.17	3376	0
1362	43	1	0	0	0	1	0	1	1	0	0	1	0	142	104	4.7	84	14.3	45.6176	8	10	39.09	3412	0
1363	73	0	0	0	0	0	0	0	0	0	0	0	0	130	70	5.1	89	13.9	61.8209	78.4	12	25.89	3391	0
1364	78	0	0	1	0	1	0	1	0	0	0	1	0	150	82	4.7	86	13.3	71.7989	65.9	18	26.82	3474	0
1365	76	0	0	0	0	0	1	0	0	0	0	0	0	132	70	5.5	135	10.5	72.3361	21.2	18	26.36	3347	0
1366	61	0	0	0	0	0	0	1	0	0	0	0	0	120	74	5.2	98	14.5	65.0907	32.4	11	22.84	3397	0
1367	70	0	0	0	0	1	1	1	0	0	0	0	0	140	70	5.9	88	13.9	74.0637	19	18	23.8	3467	0
1368	43	0	1	0	1	0	0	0	0	0	0	0	0	120	80	5	90	12.6	85.1811	25.5	5	24.25	3440	0
1369	71	0	0	0	0	1	0	0	0	0	0	0	0	150	80	4.6	74	12.1	73.7628	51.6	16	22.3	3474	0
1370	61	0	0	0	0	1	0	1	0	0	0	0	0	142	84	5	87	11.3	94.0553	89.2	17	24.9	3362	0
1371	63	0	0	0	0	0	0	0	0	0	0	0	0	138	72	5.5	105	13	76.3375	41.4	12	28.72	3458	0
1372	78	1	0	1	1	0	0	0	0	0	0	0	0	132	74	4.2	80	13.2	62.349	34.1	20	26.91	3467	0
1373	70	1	1	0	0	1	0	0	0	0	0	0	0	138	88	5	92	11.4	100.222	31.4	17	23.99	3461	0
1374	67	1	0	0	1	0	0	1	0	0	0	0	0	134	80	5.4	92	15.3	85.7395	17.6	17	32.66	3338	0
1375	75	1	0	0	1	1	0	1	0	0	0	1	1	160	92	5.1	104	14.4	71.7263	249.2	25	23.55	760	0
1376	77	1	0	0	0	1	0	1	0	1	0	0	0	132	70	5.5	103	13.8	62.5803	8	20	32.6	3440	0
1377	72	0	0	1	0	1	0	1	0	1	0	0	0	150	90	5.3	90	12.4	73.4673	25.7	18	25.94	3338	0
1378	75	0	0	0	0	1	0	1	0	0	0	0	0	150	78	5.4	99	13.5	113.149	18.8	17	34.82	3461	0
1379	74	0	0	0	0	1	0	0	0	0	0	0	0	128	90	4.6	74	11.9	72.8919	34.2	10	21.69	3475	0
1380	75	0	1	0	0	1	0	0	0	1	0	1	1	126	72	6.1	110	12.5	61.3432	594.5	13	25.59	2024	1
1381	61	0	1	0	0	0	0	1	0	1	1	0	0	134	84	5.4	96	14.3	120.061	8	13	29.78	3391	0
1382	51	0	0	0	0	0	0	0	0	0	0	0	0	118	80	5.1	87	12.8	81.1103	74.9	4	27.74	3419	0
1383	67	0	0	0	0	1	0	1	0	0	0	0	0	138	80	5	84	12.9	75.0007	44.4	17	25.96	3397	0
1384	47	0	0	0	1	0	0	0	0	0	0	0	0	84	50	5.1	83	11	60.6141	8	5	26.85	3397	0
1385	55	0	0	0	0	0	0	1	0	0	0	0	0	120	88	5.3	87	13.7	96.8922	18.7	10	28.76	3412	0
1386	46	0	0	0	0	0	0	0	0	0	0	0	0	108	70	5.1	91	13.7	101.991	8	1	32.49	3439	0
1387	53	0	1	0	0	0	1	0	0	0	0	0	0	120	80	7	126	13.5	97.9278	19.8	12	33.18	3475	0
1388	62	0	0	0	0	1	0	0	0	1	0	0	0	130	90	6.5	112	12.5	76.6889	15.8	12	32.74	3419	0
1389	70	0	1	0	0	0	0	1	0	1	0	0	0	130	70	5.4	96	13.3	62.5699	15.1	12	30.53	3347	0
1390	57	0	0	0	0	0	0	0	0	0	0	0	0	124	70	5.2	81	13.6	95.904	38.5	10	29.07	3362	0
1391	52	0	0	0	0	1	0	1	0	1	0	0	0	130	80	5.7	127	13.5	68.1422	17.5	13	25.2	3467	0
1392	59	0	0	0	0	0	0	0	0	0	0	0	0	108	70	5.2	84	13.3	77.7883	8	7	29.2	3376	0
1393	64	0	0	0	0	0	0	1	0	0	0	0	0	132	70	5.2	83	13.3	92.7682	25	11	21.71	3467	0
1394	51	0	0	0	0	1	0	0	0	0	0	0	0	134	74	5.4	95	13.4	81.1103	14.2	12	25.79	3475	0
1395	47	0	0	1	0	1	0	1	0	0	0	0	0	194	110	5.2	98	9.3	101.363	15.1	12	29.89	3376	0
1396	65	1	0	0	1	1	0	1	1	0	0	0	0	160	90	4.9	71	15.8	58.5458	11.4	21	22.33	3391	0
1397	58	1	0	0	1	1	0	1	0	0	0	0	0	162	100	5.4	82	14.2	67.8823	14.5	22	32.57	3459	0
1398	57	1	1	0	0	0	0	1	0	0	0	0	0	128	88	5.5	92	15.2	68.222	13.8	11	27.32	3440	0
1399	67	1	0	0	1	0	0	0	0	0	0	0	0	128	80	5	85	15.4	65.1294	18.2	15	22.11	3410	0
1400	68	1	0	1	1	0	0	0	0	0	0	0	0	136	70	5.5	89	15	64.853	29.2	18	34	3461	0
1401	70	1	0	0	0	1	0	1	1	0	0	0	0	150	80	5	88	15.7	57.3137	53.8	17	29	3397	0
1402	54	1	0	0	1	1	0	1	0	0	0	0	0	170	100	5	88	16.7	69.2889	13.3	19	25.24	3347	0
1403	74	1	0	0	1	0	0	0	0	0	0	0	0	134	86	5.2	86	14	63.2981	42.3	18	31.2	3391	0
1404	72	1	0	0	0	1	0	1	0	0	0	0	0	144	92	5.7	109	14.2	63.7978	12	18	23.64	3397	0
1405	70	1	0	0	1	0	0	1	0	0	0	0	0	130	72	5.6	78	14.2	64.3157	16.3	18	22.39	3467	0
1406	57	1	0	0	1	0	0	0	0	0	0	0	0	110	82	5.6	105	14.8	77.6042	13.6	11	20.46	3475	0
1407	57	1	0	0	0	0	0	0	0	0	0	0	0	120	80	4.7	85	14.7	68.222	16.6	10	29.01	3474	0
1408	68	1	0	0	1	0	0	0	0	0	0	0	0	120	72	5.6	102	14.8	64.853	26.2	16	25.9	3362	0
1409	49	1	0	0	1	1	0	1	0	0	0	0	0	132	90	4.8	83	15.4	93.7947	8	13	33.8	3475	0
1410	57	1	0	0	0	0	0	0	0	0	0	0	0	116	78	5.5	97	13.9	89.8108	41.6	8	19.8	3347	0
1411	67	1	0	0	0	1	0	0	0	0	0	1	0	158	80	4.7	79	15.1	65.1294	61.3	17	29.7	2058	0
1412	74	1	0	0	1	1	0	0	0	0	1	0	1	140	86	5.5	124	14.1	72.0032	54	21	26.28	3440	0
1413	44	1	1	0	1	0	0	1	0	0	0	0	0	110	78	5	86	15.5	83.5892	20.4	8	34.24	3481	0
1414	63	1	1	0	0	1	0	1	0	0	0	0	0	140	88	5.4	107	15	75.4068	24	14	22.71	3461	0
1415	69	1	0	0	1	1	0	1	0	0	0	0	0	142	80	4.9	99	13.9	73.4635	8.6	20	33.2	3458	0
1416	76	1	1	0	0	1	0	1	0	0	0	0	0	138	94	5.4	95	15.9	62.8155	21.6	19	31.5	3412	0
1417	76	1	1	0	0	1	1	0	1	1	0	0	0	144	82	7.1	132	14.7	55.9768	9.8	20	22.71	1582	1
1418	78	1	0	0	1	1	0	0	1	0	0	0	0	162	90	5.4	112	14.3	55.5611	66.1	21	25.34	1936	0
1419	71	1	1	1	1	0	0	0	0	0	0	0	0	120	70	5.5	109	14.3	64.0544	8	18	16.8	3439	0
1420	79	1	1	0	1	1	0	1	0	0	0	0	0	162	80	6	93	15	70.6647	21.9	23	29.91	3440	0
1421	78	1	1	0	1	1	0	1	0	1	0	0	0	132	80	5.6	111	16.2	62.349	8	24	30	3437	0
1422	77	1	0	0	0	1	1	0	0	0	0	0	0	140	88	5.7	115	14.3	71.1866	42.6	20	24.59	3410	0
1423	50	1	1	0	1	0	0	0	0	0	0	0	0	122	72	5.5	100	14.5	80.5781	12.7	14	43.3	3410	0
1424	55	1	1	0	1	1	0	0	0	0	1	0	0	150	88	5.1	106	15.9	90.7362	8	18	32.7	3410	0
1425	70	0	0	0	0	1	0	1	0	0	0	1	0	138	76	4.9	91	13.3	74.0637	15.1	16	23.31	3437	0
1426	44	0	0	0	1	0	0	0	0	0	0	0	0	116	72	4.8	83	13.7	84.6209	20	3	30.45	3410	0
1427	77	0	0	1	0	1	0	0	0	0	0	0	0	120	80	5.2	84	13.8	72.0652	20.8	15	26.95	3362	0
1428	64	0	0	0	0	1	0	0	0	0	0	0	0	110	74	4.7	0	13.8	75.9933	31.4	9	32.85	3439	0
1429	83	0	1	0	0	1	0	0	1	0	0	0	0	126	72	5	96	12	45.2616	52.3	16	22.41	3440	0
1430	65	1	0	0	1	0	0	0	0	0	0	0	0	136	72	5.2	83	13.2	86.4885	20.5	16	26.69	3125	0
1431	67	1	0	0	1	1	0	0	0	0	0	0	0	140	88	5.6	79	12.2	74.0863	67.6	19	29.4	3125	0
1432	75	0	1	0	0	1	0	1	0	0	0	0	0	150	90	5.8	93	10.8	88.6401	16.6	21	30.45	3125	0
1433	46	1	0	0	0	0	0	1	0	0	0	0	0	110	80	5	101	15.3	95.5109	3.9	6	30.04	3125	0
1434	66	0	1	0	0	1	0	0	0	0	0	0	0	130	90	5.6	95	12.8	75.3251	17.7	15	30.08	3111	0
1435	63	0	0	0	0	0	0	0	0	0	0	0	0	120	68	5.6	96	13.1	93.1885	60	10	36.96	3111	0
1436	78	1	0	0	0	1	0	1	0	0	0	0	0	130	80	5.7	81	13.4	82.0792	26	18	20.4	3111	0
1437	85	1	0	0	0	1	1	1	0	0	0	1	0	140	70	8.2	149	15.4	115.714	29.9	20	19.75	3097	0
1438	43	0	0	0	1	1	0	0	0	0	0	0	0	150	90	5.1	77	12	103.984	10.6	10	34.51	3097	0
1439	52	0	0	0	0	0	0	0	0	0	0	0	0	134	80	5.3	87	13.6	80.6595	11.7	7	45.23	3094	0
1440	65	0	1	0	0	1	0	1	0	1	0	0	0	142	90	5.6	93	13.1	92.3564	116.7	19	27.69	3094	0
1441	67	0	0	0	0	0	0	1	0	0	0	0	0	120	70	5.6	92	13.8	75.0007	9.5	12	22.5	3094	0
1442	52	0	0	0	1	0	0	0	0	0	0	0	0	104	52	5.6	89	11.2	98.4646	7	7	26.78	1360	0
1443	66	1	0	1	1	0	0	0	1	0	0	0	0	120	80	4.9	0	12.7	58.2898	58.3	16	21.94	3080	0
1444	67	0	0	0	0	0	0	0	0	0	0	0	0	100	56	5.6	85	13.5	91.5566	111.4	7	23.27	3080	0
1445	57	1	1	0	0	1	0	1	0	0	0	0	0	150	90	5.4	95	14.9	77.6042	5.8	12	33.34	3080	0
1446	53	1	0	0	1	0	0	0	0	0	0	0	0	130	80	4.9	91	15.7	69.6616	5.8	13	31.51	3080	0
1447	45	1	1	0	1	0	0	1	0	0	0	0	0	130	80	4.9	92	16.2	83.0518	3.9	12	23.44	3077	0
1448	50	1	0	0	1	0	0	0	0	0	0	0	0	112	80	5	95	15.9	80.5781	20.7	9	37.74	3048	0
1449	52	1	0	0	1	1	0	1	0	0	0	0	0	134	96	5	0	15.6	92.2086	3.9	16	28	3048	0
1450	51	0	1	0	0	1	1	0	0	1	0	0	0	138	90	6	95	14	81.1103	13.4	16	30.23	3041	0
1451	76	0	0	0	0	1	0	0	0	0	0	0	0	138	80	4.8	92	13.8	61.1104	8	18	28.1	3412	0
1452	65	0	1	0	0	1	0	1	0	1	0	0	0	150	96	5.6	97	13.4	75.6559	11.9	18	33.38	3041	0
1453	73	0	1	0	0	1	0	0	0	0	0	0	0	150	78	5.1	97	13.4	73.1771	29	14	29.97	3032	0
1454	51	1	1	0	0	0	0	1	0	0	0	1	0	120	78	5	99	15.5	92.7239	7.7	10	44.76	3031	0
1455	55	1	0	0	0	1	1	0	0	0	0	1	0	136	86	6.4	123	15.4	90.7362	16.3	17	32	3031	0
1456	55	0	0	0	0	0	0	1	0	0	0	0	0	120	70	5.1	89	13.2	79.3715	6.6	10	26.99	515	0
1457	57	0	0	0	0	1	0	0	0	0	0	0	0	142	88	5.6	108	13.2	95.904	22.6	15	32.45	3027	0
1458	47	0	0	0	1	0	0	0	0	0	0	0	0	126	82	5.1	0	12.5	83.0341	10.5	7	23.15	3012	0
1459	66	1	1	0	1	1	0	1	1	0	0	0	0	160	90	5.5	100	15.2	58.2898	14.2	21	31.57	3475	0
1460	58	1	0	1	0	0	0	1	0	0	0	0	0	100	72	5.1	84	16	77.2178	6.5	10	28.39	2998	0
1461	70	1	0	0	1	1	0	0	0	0	0	0	0	142	80	5.5	0	14.1	73.1607	23.1	20	30.9	2987	0
1462	64	1	1	0	1	1	1	0	0	1	1	0	0	146	86	7.4	153	14.8	75.0668	20.7	22	27.55	2987	0
1463	66	1	0	0	1	0	0	0	0	0	0	0	0	128	78	5	91	13.9	74.4067	19.6	15	29.52	2987	0
1464	65	1	1	0	0	1	0	1	0	1	0	0	0	122	70	5.4	0	15.4	86.4885	10.3	14	19.8	2987	0
1465	71	0	0	0	0	1	0	0	0	0	0	0	0	138	96	4.9	87	14.4	73.7628	43	14	19.2	2933	1
1466	49	0	1	0	0	1	0	1	0	1	0	0	0	154	94	5.1	98	12.8	100.158	14.6	13	33.03	2761	0
1467	59	0	1	0	0	1	0	1	0	0	0	0	0	160	98	5.3	103	14.5	94.9595	17.1	17	45.73	2761	0
1468	56	1	1	0	1	0	0	1	0	0	1	0	0	110	62	5	89	16	90.2681	3.9	14	28.65	2747	0
1469	50	1	0	0	0	1	0	0	0	0	0	0	0	140	90	4.9	0	16.1	93.2524	6.3	9	41.8	2747	0
1470	45	1	0	0	1	1	0	1	0	0	0	0	0	164	104	5.4	93	15.6	113.771	3.9	13	35.71	2747	0
1471	61	0	0	0	0	1	0	0	0	0	0	0	0	134	86	5.1	92	13.8	94.0553	56.5	14	30.8	2733	0
1472	62	0	0	0	0	1	0	1	0	0	0	0	0	142	88	5.1	86	13.6	76.6889	46	13	37.21	2733	0
1473	70	1	1	0	1	0	1	1	0	1	1	0	0	134	70	5.9	117	14.8	73.1607	73.6	23	21.94	2717	0
1474	62	1	0	0	0	0	0	0	1	0	0	0	0	98	70	5.2	88	14.6	59.3452	17.4	10	28.25	2712	0
1475	74	1	1	0	1	1	1	0	1	1	0	0	0	132	88	5	97	12.4	25.051	64.3	24	28.54	2711	0
1476	81	0	0	0	1	1	1	0	1	1	1	0	1	146	86	6.2	128	14.2	40.6173	170.7	25	21.26	2657	0
1477	63	1	1	0	1	1	0	1	0	0	0	0	0	140	78	5.2	90	16.1	66.2903	10.6	19	26.85	2621	0
1478	56	0	1	0	0	0	0	1	1	1	1	0	0	138	88	5.4	90	14.5	57.6416	4.4	13	27.65	2620	0
1479	64	1	1	0	0	1	0	0	0	1	0	1	0	180	80	5.4	110	14.8	102.833	26.7	14	30.25	2618	0
1480	62	0	0	0	0	1	0	0	0	0	0	0	0	170	100	5.2	90	13.6	76.6889	30.3	15	35.5	3376	0
1481	61	0	1	0	0	0	0	1	0	1	1	0	0	138	80	5.3	118	13.5	94.0553	35.4	9	35.82	3412	0
1482	61	0	1	0	0	0	0	1	0	1	0	0	0	130	70	4.9	91	13.7	77.0476	17.3	11	22.19	3397	0
1483	57	0	1	0	0	1	0	0	0	1	0	0	0	142	80	4.9	0	13.8	78.562	28.2	11	39.01	3338	0
1484	67	0	1	0	1	0	0	1	1	1	0	0	0	130	80	6.6	114	16.1	48.1306	42.1	14	30.01	3437	0
1485	56	0	0	0	0	1	0	0	1	0	0	0	0	150	90	5.2	88	12.2	16.5718	65.7	13	23.88	3475	0
1486	63	0	0	0	0	0	0	0	0	0	0	0	0	120	70	5.1	87	13.1	76.3375	28.4	10	35.04	3412	0
1487	56	0	1	0	0	1	0	1	0	1	0	0	0	150	98	5.2	85	13	96.3925	8	14	42.7	3362	0
1488	63	0	0	0	0	0	1	0	0	0	0	0	0	120	64	5.6	95	11.9	118.955	47.9	13	29.4	3362	0
1489	46	0	1	0	0	0	0	1	0	0	0	0	0	104	70	5.4	85	12.7	83.5482	75.7	6	36.45	3412	0
1490	57	0	0	0	1	0	0	1	0	0	0	0	0	126	70	5.4	102	12.1	95.904	49	13	28.14	3439	0
1491	63	0	0	0	1	1	0	1	0	1	0	0	0	140	80	6	87	13.1	76.3375	24.2	16	55.61	3412	0
1492	61	0	1	0	0	0	0	0	0	0	0	0	0	138	86	4.5	78	14.1	77.0476	23.3	11	26.52	3410	0
1493	61	1	1	0	0	1	0	1	0	1	0	0	0	148	78	4.7	88	14.9	104.259	8	18	33.3	3391	0
1494	64	1	0	0	1	0	0	0	0	0	0	0	0	138	82	4.6	87	13.8	86.8742	33.9	15	37.29	3376	0
1495	68	1	1	0	1	0	0	1	1	1	1	0	0	134	72	5.6	100	14.9	57.7925	18.6	20	28.8	3338	0
1496	47	1	1	0	1	0	0	1	0	0	1	0	0	110	80	5.5	87	15.3	72.1055	74.7	12	51.51	3411	0
1497	57	1	0	0	1	0	1	1	0	0	1	0	0	108	72	6.9	136	16.2	129.775	10.1	18	39.48	3371	0
1498	51	1	0	0	0	0	0	0	0	0	0	0	0	118	66	4.2	95	16	80.1214	8	6	28.45	3391	0
1499	65	0	0	0	0	0	0	0	0	0	0	0	0	102	62	5.1	86	13.3	63.915	35.1	8	23.5	3467	0
1500	47	0	0	0	0	0	0	0	0	0	0	0	0	108	64	4.8	89	12.9	83.0341	14.8	3	25.77	3371	0
1501	70	0	1	0	0	1	0	1	0	0	0	0	0	170	90	5.5	100	12.8	74.0637	37.9	17	29.92	3419	0
1502	55	0	0	0	1	1	0	1	0	0	0	0	0	144	76	6.1	100	13.8	79.3715	8.1	18	23.15	3371	0
1503	70	0	1	0	0	1	1	0	0	1	0	0	0	142	80	5.5	110	12.2	74.0637	50	20	22.63	3439	0
1504	74	1	0	0	1	0	0	0	0	0	0	0	0	120	60	5.3	109	14.7	72.0032	18.4	20	19.94	3397	0
1505	77	1	1	0	1	1	0	1	0	1	0	0	0	170	98	4.9	85	16.8	62.5803	73.3	25	18	3475	0
1506	77	1	0	0	0	1	0	1	0	0	0	0	0	148	88	5	107	14.2	82.3838	60.4	21	22.5	3475	0
1507	78	1	1	0	0	1	0	0	1	0	0	0	0	140	72	4.8	88	11.7	50.0596	113.9	17	28.8	1454	0
1508	78	1	0	0	1	0	0	0	0	0	0	0	0	122	70	5	99	15.5	70.9235	31.3	21	19.61	3397	0
1509	71	1	1	0	1	0	0	0	0	0	1	0	0	138	70	5.2	95	14.9	72.8635	9.7	20	21.25	3481	0
1510	71	0	0	0	0	1	0	0	0	0	0	0	0	132	90	4.5	93	10.5	62.3157	65.8	11	27.47	3347	0
1511	70	1	0	1	0	1	0	0	0	0	0	0	0	140	80	5	91	13.2	100.222	39.1	16	22.38	3362	0
1512	74	1	0	1	1	0	0	0	0	0	0	0	0	130	70	5.1	84	14.4	83.3288	39.3	19	24.42	3419	0
1513	75	1	0	0	1	1	0	1	0	1	0	0	0	140	80	5.1	91	11.9	63.0548	51.9	24	14.89	655	0
1514	77	0	0	0	0	1	0	0	0	0	1	0	0	130	80	6	104	14.2	60.8816	10.8	15	22.57	3474	0
1515	73	0	0	0	0	1	0	1	0	0	0	0	0	140	78	5.2	86	12.5	61.8209	17	12	29.7	3481	0
1516	73	1	0	0	0	1	0	0	1	0	0	0	0	150	72	5.7	103	15	56.6276	30.2	17	19.2	3419	0
1517	59	0	1	0	0	1	0	1	0	0	0	0	0	150	100	5.3	94	15.1	94.9595	13.7	15	28.2	3362	0
1518	49	0	0	0	0	0	0	0	0	0	0	0	0	120	70	5	81	10.1	82.0469	12.1	4	50.12	3376	0
1519	64	0	0	0	0	1	0	0	0	0	0	0	0	142	76	5	100	11.9	92.7682	61.9	12	18.64	3440	0
1520	56	0	0	0	0	0	0	1	0	0	0	0	0	134	70	4.8	91	13.4	96.3925	32.9	12	33.88	3458	0
1521	67	0	1	0	0	1	0	1	0	0	0	0	0	152	88	5.2	83	12.6	91.5566	19.4	18	26.32	3467	0
1522	61	0	0	0	0	0	1	1	0	0	0	0	0	120	80	6.8	143	14.7	65.0907	9.5	15	38.17	3458	0
1523	63	1	1	0	1	1	0	1	0	1	0	0	0	140	90	5.7	106	15.7	87.2677	22.2	21	22.8	3397	0
1524	61	1	1	0	1	1	0	0	0	0	0	0	0	142	88	5.5	95	16	66.9069	8	20	30.16	3412	0
1525	63	1	0	0	1	1	0	1	0	0	0	0	0	168	100	4.3	0	14.8	87.2677	13.6	19	19.2	3437	0
1526	67	1	0	0	1	1	1	0	0	0	0	0	0	138	80	6.3	115	14.4	74.0863	47.1	22	26.23	3391	0
1527	65	1	0	0	0	0	1	1	0	0	0	0	0	104	70	5.5	105	13.4	74.7335	8.3	13	28.33	3391	0
1528	65	1	0	0	1	0	0	1	0	1	0	0	0	132	84	4.7	81	15.1	86.4885	8.4	19	21.48	3474	0
1529	62	1	0	0	1	0	0	1	0	0	0	0	0	128	76	5.1	97	16.7	87.6694	8	15	34.97	3397	0
1530	75	0	0	0	0	1	0	0	0	0	0	0	0	158	90	5.4	96	13.5	88.6401	16	19	23.59	2779	0
1531	73	0	1	0	0	0	0	1	0	0	0	0	0	126	80	5.1	86	13.5	73.1771	13.7	13	23.01	3362	0
1532	57	0	1	0	0	1	0	1	0	0	1	0	0	130	70	6	102	13.9	78.562	8	14	24.4	3362	0
1533	77	0	0	0	0	0	0	0	0	0	0	0	0	110	60	5.3	100	12.7	60.8816	115	8	23.7	3459	0
1534	57	0	1	0	0	0	0	1	0	1	0	0	0	132	80	5.1	94	13.4	95.904	10.4	11	24.25	3437	0
1535	70	0	0	0	0	1	0	1	0	1	0	0	0	144	76	4.9	0	13.3	115.412	15.7	19	26.58	3397	0
1536	67	0	1	0	0	1	0	1	0	0	0	0	0	156	90	5.1	89	12.8	75.0007	26.9	17	20.15	3440	0
1537	47	0	0	0	1	0	0	0	0	0	0	0	0	110	60	5.1	85	12.6	70.1482	12.6	3	33.76	3419	0
1538	43	0	0	0	0	1	0	0	0	0	0	0	0	166	100	4.9	86	15.1	85.1811	25.4	10	27.57	3338	0
1539	73	1	0	1	1	0	0	0	0	0	0	0	0	110	70	4.9	92	14.1	83.6548	12.6	16	30.43	3397	0
1540	57	0	0	0	0	0	0	0	0	0	0	0	0	120	70	5.4	90	12	95.904	12.4	8	35.04	3481	0
1541	58	0	0	0	0	0	0	1	0	0	0	0	0	120	80	5.2	87	14.2	78.1709	26.1	9	23.71	3391	0
1542	66	0	0	0	0	0	0	0	0	0	0	0	0	138	88	5	87	13.6	91.9526	20.9	10	34.53	3391	0
1543	68	0	0	0	0	1	0	0	0	0	0	0	0	126	74	5.3	88	11.6	91.1681	17.5	13	31.29	3397	0
1544	72	0	0	0	1	0	0	1	0	0	1	0	0	138	78	5.4	92	13.3	89.6847	11.3	14	26.1	3397	0
1545	48	0	0	0	0	0	0	0	0	0	0	0	0	108	68	5.3	82	12.7	82.5339	20.7	1	27.04	3338	0
1546	69	0	1	0	0	1	0	0	0	0	0	0	0	152	80	5.5	96	13.2	74.3702	45	17	29.6	3467	0
1547	77	1	0	0	1	0	0	1	1	0	0	0	0	118	62	5.8	92	10.9	50.2453	28.8	17	27.13	1279	0
1548	63	1	1	0	0	1	0	0	0	0	0	0	0	142	84	5.2	106	15.3	75.4068	16	12	34.81	3391	0
1549	73	1	0	0	1	0	0	1	0	0	0	0	0	132	68	5.2	95	13.4	63.5458	38.5	20	33.53	3439	0
1550	46	0	0	0	1	1	0	1	0	0	0	0	0	140	80	5.4	96	13.1	70.5826	59.4	13	28.25	3376	0
1551	73	0	0	0	0	0	0	0	0	0	0	0	0	130	80	4.9	81	13.3	73.1771	9.6	11	31.98	3475	0
1552	60	0	0	0	0	1	0	1	0	0	0	0	0	146	90	5.1	83	13.6	94.5026	25.6	10	23.06	3481	0
1553	65	0	0	0	0	1	0	1	0	1	0	0	0	140	70	5.6	94	13.9	117.893	8	14	36.34	3391	0
1554	71	0	0	0	0	1	0	0	0	0	0	0	0	150	88	4.9	90	13.4	73.7628	8.7	18	24.91	3347	0
1555	63	0	0	0	0	1	1	0	0	0	1	0	0	148	64	5.5	100	13.4	93.1885	25	17	26.37	3419	0
1556	66	0	0	0	0	0	0	0	0	0	0	0	0	126	78	4.8	93	14.1	63.6356	37.6	11	26.19	3440	0
1557	64	0	0	0	1	0	0	1	0	0	0	0	0	120	80	5	83	14.9	92.7682	20	15	28.74	3391	0
1558	62	0	0	0	0	1	0	0	0	0	0	0	0	130	84	4.7	70	14.2	93.6174	12.3	14	21.09	3347	0
1559	64	0	0	0	0	0	0	1	0	0	0	0	0	110	60	5.4	95	14.2	92.7682	14.1	8	25.09	3338	0
1560	43	0	0	0	0	0	0	1	0	0	0	0	0	132	84	5.3	90	11.1	62.1814	14.1	6	40.02	3461	0
1561	47	0	1	0	0	0	0	1	0	0	0	0	0	118	78	4.9	86	15.3	83.0341	19.6	3	31.67	3371	0
1562	52	0	1	0	1	0	0	0	0	0	0	0	0	128	74	5.3	86	12.3	80.6595	139.4	11	28.21	3458	0
1563	64	1	1	1	1	0	0	0	0	0	0	0	0	110	76	5.2	72	13.4	86.8742	16.6	15	28.11	3439	0
1564	52	1	0	0	0	0	0	0	0	0	0	0	0	126	80	5.3	87	14.9	92.2086	8	8	27.69	3397	0
1565	46	1	1	0	0	1	0	1	0	1	1	0	0	148	88	5.1	88	15.3	72.5519	8	11	20.72	3397	0
1566	62	1	1	1	1	0	0	1	0	0	0	0	0	120	80	5.8	92	14.6	75.7539	119.6	16	26.5	3412	0
1567	78	1	0	0	1	1	0	0	1	0	1	0	0	116	60	5.6	98	9.7	38.4509	76.5	19	26.62	3419	0
1568	72	1	0	0	0	0	1	0	0	0	0	0	0	120	74	7.2	119	12	83.9866	60.2	15	28.24	3391	0
1569	72	1	1	0	1	1	0	1	1	1	1	0	0	150	90	5	104	15.9	56.8522	14.6	24	22.63	3412	0
1570	64	1	1	0	0	0	0	1	0	0	0	0	1	118	80	5.2	90	16	65.9913	18.7	9	20.9	3475	0
1571	84	1	0	0	0	0	0	0	0	0	0	0	0	124	74	5.7	95	12.4	95.1122	29.2	15	24.55	3391	0
1572	61	1	0	0	0	0	0	0	0	0	0	0	0	128	88	4.6	86	15.2	76.1082	16.7	11	20.99	3411	0
1573	62	1	0	0	1	1	0	0	0	0	0	0	0	140	80	5.1	94	13.5	87.6694	8	17	39.9	3376	0
1574	68	1	1	0	0	0	0	1	1	1	0	0	0	112	84	5.1	100	15.3	57.7925	11.5	12	31.67	3412	0
1575	64	1	0	0	0	1	0	0	0	0	0	0	0	140	80	5.3	113	14.9	86.8742	8	12	25.82	3338	0
1576	74	1	0	0	1	1	0	0	0	0	0	0	0	142	80	5	102	14.3	83.3288	28.8	24	27.24	3459	0
1577	71	1	1	0	1	0	0	1	0	1	0	0	0	118	70	5.6	0	14.9	64.0544	8	18	31.89	3461	0
1578	76	1	0	0	1	1	0	0	0	0	0	0	0	150	90	4.9	90	12.3	71.4542	21.2	23	34.58	3419	0
1579	72	1	1	0	1	1	0	1	1	0	0	0	1	132	70	5.7	89	14.7	51.2228	38.3	22	18	3467	0
1580	72	0	0	0	0	1	0	0	0	0	0	0	0	142	80	5.4	91	13.3	73.4673	13.3	17	29.34	3362	0
1581	73	0	1	0	0	0	0	0	0	0	0	0	0	130	74	5.4	0	12.9	89.3304	29.9	11	21.2	3397	0
1582	52	0	0	0	0	0	0	0	0	0	0	0	0	98	60	5.4	87	11.6	98.4646	24.7	6	40.27	3459	0
1583	72	0	0	0	0	1	0	1	0	0	0	0	0	140	78	5.2	110	13.5	62.0661	30.4	15	23.45	3397	0
1584	71	0	1	0	0	1	0	1	0	1	0	0	0	138	78	5.8	92	14.1	73.7628	20.1	19	23.71	3371	0
1585	74	0	0	0	0	0	1	0	0	0	0	0	0	120	50	6.8	149	9.9	61.58	26.3	14	19.96	3411	0
1586	71	0	1	1	0	1	0	1	1	0	0	0	0	134	72	6.1	94	13.6	53.8461	35.6	17	29.1	3125	0
1587	52	0	1	0	0	1	0	1	1	1	1	0	0	136	74	5.9	112	13.6	51.7621	25.4	10	31.46	3437	0
1588	66	1	0	0	1	0	0	0	0	0	0	0	0	112	60	5.4	89	14.8	101.928	9.4	16	30	3125	0
1589	74	1	0	0	0	1	0	0	1	0	0	0	0	140	80	4.8	95	8.2	7.94392	91.5	17	28.31	3111	0
1590	67	1	0	0	1	0	0	0	0	0	0	0	0	128	70	5.2	95	15	85.7395	8.1	15	38.03	3111	0
1591	62	1	0	0	1	0	0	0	0	0	0	0	0	120	82	5.1	0	15.7	66.5954	25.3	17	24.01	3097	0
1592	66	0	0	0	0	1	0	0	0	0	0	0	0	156	88	5.1	91	14	91.9526	23.5	18	31.71	3094	0
1593	66	0	0	0	0	1	0	0	0	0	0	0	0	120	60	5.8	120	12.4	91.9526	40.9	12	39.76	1836	0
1594	53	1	0	0	1	1	0	1	0	0	0	0	0	140	84	5.1	92	16	108.552	15.2	16	32.15	3094	0
1595	51	0	0	0	0	0	0	0	0	0	0	0	0	110	70	4.8	87	13.5	68.523	20.9	5	43.24	3093	0
1596	68	1	1	0	0	1	0	0	0	0	0	0	0	160	100	4.9	96	12.3	64.853	57.1	15	30.83	3093	0
1597	44	0	0	0	0	0	0	0	0	0	0	0	0	102	56	4.7	84	12.9	84.6209	27.9	1	25.65	3080	0
1598	55	0	1	0	1	0	0	1	0	0	0	0	0	110	80	5.2	84	13.3	79.3715	20.5	10	25.62	3080	0
1599	55	1	1	0	0	0	0	0	0	0	0	0	0	118	70	5.1	80	14.7	78.4038	5.7	8	24.85	3077	0
1600	56	0	0	0	0	0	0	1	0	0	0	0	0	120	80	5.3	79	14.3	96.3925	9.6	11	37.15	3077	0
1601	55	0	1	0	0	0	0	1	0	0	0	0	0	120	80	5.4	94	14.6	79.3715	16.9	10	27.65	3077	0
1602	51	0	0	0	0	1	0	0	0	0	0	0	0	172	100	4.6	104	13.1	99.0149	36.1	11	26.82	3068	0
1603	60	0	0	0	0	0	0	1	0	0	0	0	0	118	72	4.9	91	13.7	65.4003	8.1	10	29.81	3068	0
1604	50	0	0	0	0	0	0	0	0	0	0	0	0	118	70	5	102	12.2	81.5726	11.7	4	30.1	3068	0
1605	45	0	0	0	0	0	0	0	0	0	0	0	0	134	80	4.3	88	14.2	84.0769	6.1	7	26.86	3068	0
1606	50	1	1	0	1	0	0	1	0	0	0	0	0	120	80	5.3	88	14.8	80.5781	14	15	29.59	3048	0
1607	69	0	0	0	0	1	0	1	0	0	0	0	0	140	90	4.5	0	14.5	115.889	12	16	19.28	3041	0
1608	63	0	0	0	0	0	0	1	0	0	0	0	0	112	78	5.3	96	12.4	76.3375	16.6	7	24.16	3041	0
1609	40	0	0	0	0	0	0	0	0	0	0	0	0	96	40	4.9	88	10.4	86.9676	16.7	3	35.56	3041	0
1610	56	0	1	0	0	1	0	0	0	0	0	0	0	138	88	5	79	14.1	96.3925	45.3	12	24.84	3041	0
1611	52	0	0	0	0	0	0	0	1	0	0	0	0	108	70	5.2	93	12.7	58.8807	19.2	2	31.95	3032	0
1612	70	0	0	0	0	1	0	0	1	0	0	0	0	150	90	5.3	85	12	54.0658	108.1	17	25.8	3032	0
1613	79	1	0	0	1	1	0	0	0	0	0	0	0	126	72	5.6	89	13.2	62.1214	52.4	20	31.79	3269	0
1614	64	0	0	0	0	0	0	1	0	1	0	0	0	138	86	5.2	101	14.1	64.2	8.7	15	25.86	3027	0
1615	40	1	1	0	0	0	0	0	0	0	0	0	0	120	80	5.1	81	17	75.5213	5.4	5	31.9	3013	0
1616	77	0	0	0	0	0	1	0	0	0	0	0	0	120	70	6.4	90	13	72.0652	29.3	17	26.15	3410	0
1617	43	0	0	0	0	0	0	1	0	0	0	0	0	110	64	5.5	76	10.9	71.962	25.8	3	25.49	3012	0
1618	54	0	0	0	0	0	0	1	0	0	0	0	0	134	82	4.8	84	13	97.4038	4.6	10	28.67	3012	0
1619	66	0	0	0	0	1	0	1	0	0	0	0	0	134	76	5.1	105	15.6	75.3251	15.5	16	22.85	2995	0
1620	83	0	1	0	0	1	0	1	1	0	0	0	0	164	90	5.6	80	14.1	59.5845	40	22	25.7	2995	0
1621	67	1	1	0	0	1	1	0	1	1	1	0	0	138	76	6.1	124	13.5	40.1656	29.5	19	30.8	2987	0
1622	65	1	1	0	0	1	0	1	1	0	0	0	0	144	90	5.3	91	14.8	43.9381	3.9	15	28.26	2987	0
1623	70	1	0	0	0	1	0	1	0	0	0	0	0	162	96	4.8	94	15.4	84.6684	13.8	17	21.37	2987	0
1624	56	0	0	0	0	0	0	1	0	0	0	0	0	136	80	5.2	97	13.5	96.3925	12.3	13	30.8	2983	0
1625	65	0	0	1	0	0	0	0	0	0	0	0	0	100	70	4.8	81	14.3	63.915	75.5	8	24.18	2983	0
1626	65	1	0	0	1	1	0	1	0	0	0	0	0	130	80	5	99	14	74.7335	41.9	20	31.39	2983	0
1627	70	0	0	0	0	1	0	1	0	0	0	0	0	150	90	4.8	86	14	90.4128	24.6	16	26.89	2983	0
1628	69	0	0	0	0	1	0	1	0	0	0	0	0	130	70	5.3	81	12.9	74.3702	39.7	16	19.2	2983	0
1629	54	0	0	0	0	0	0	1	0	0	0	0	0	130	80	5	95	14	97.4038	26.7	10	37.53	2761	0
1630	60	1	0	0	1	0	0	0	0	0	0	0	0	130	80	4.9	92	15.6	88.4983	3.9	16	29.42	2747	0
1631	52	1	0	0	0	1	0	0	0	0	0	0	0	150	90	5.4	100	15.8	92.2086	3.9	12	38.57	2718	0
1632	40	1	0	0	0	1	0	1	0	0	0	0	0	142	94	5.4	94	15.1	85.9073	3.9	9	24.97	2718	0
1633	65	1	0	0	0	0	0	0	0	0	0	0	0	130	74	5.6	107	14.5	74.7335	8.3	14	27.85	2717	0
1634	57	0	0	0	0	1	0	1	0	0	0	0	0	154	100	5.2	87	13.3	78.562	19.7	13	25.8	2712	0
1635	42	0	0	0	0	1	0	0	0	0	0	0	0	130	90	5.1	87	10	85.7583	21.9	4	23.48	2655	0
1636	40	0	0	0	1	0	0	0	0	0	0	0	0	110	64	4.8	66	13	86.9676	10.4	2	30.33	2655	0
1637	45	0	1	0	0	0	0	0	0	0	0	0	0	136	78	4.8	82	14	84.0769	3.9	5	34.84	2655	0
1638	51	0	1	0	0	1	0	1	0	1	1	0	0	130	80	5.7	103	14	99.0149	13.1	12	28.64	2655	0
1639	52	0	1	0	0	1	0	1	0	1	1	0	0	146	94	5.1	100	15.8	80.6595	16.3	12	37.04	2648	0
1640	64	1	0	0	1	1	0	0	0	0	0	0	0	130	70	5.1	99	14.3	102.833	11.2	18	33.94	2634	0
1641	52	1	0	0	1	0	0	1	0	0	0	0	0	118	70	5.2	93	17.1	92.2086	11.8	11	43.27	2626	0
1642	64	1	1	0	0	0	1	1	0	1	1	0	0	138	84	8.5	157	16.8	65.9913	3.9	17	21.74	2626	0
1643	72	1	1	0	1	1	1	1	0	1	0	1	0	150	90	7.3	141	15.6	99.4145	43.7	23	20.08	2623	0
1644	55	1	0	0	0	1	0	1	0	1	0	0	0	140	90	4.7	121	14.5	78.4038	3.9	15	32.65	2621	0
1645	40	1	0	0	1	0	0	1	0	0	0	0	0	118	70	5.2	91	15.7	99.4199	4.8	9	30.74	2621	0
1646	61	0	0	0	0	1	0	0	0	0	0	0	0	144	98	5.3	0	13.5	77.0476	16.6	10	27.51	2620	0
1647	50	0	0	0	1	0	0	1	0	0	0	0	0	110	68	5.1	88	7.8	81.5726	33.9	10	27.25	2620	0
1648	59	0	0	0	0	0	0	1	0	0	0	0	0	130	84	5.3	95	13.2	94.9595	16.5	12	44.7	2620	0
1649	57	0	0	0	0	1	0	0	0	0	0	0	0	140	80	5.1	90	13.6	95.904	8	11	28.7	3412	0
1650	56	0	0	0	0	1	0	1	0	0	0	0	0	160	82	5.4	90	13.5	96.3925	28.7	17	28.23	3467	0
1651	54	0	0	0	0	0	0	0	0	0	0	0	0	122	68	5.1	83	13.1	67.4081	8.4	8	26.99	3419	0
1652	62	0	0	0	0	1	0	1	0	0	0	0	0	170	90	5.3	85	13.6	76.6889	20.4	15	41.68	3458	0
1653	46	0	0	0	0	0	0	0	0	0	0	0	0	132	80	5	92	13.6	130.191	58.2	6	24.98	3458	0
1654	67	0	0	0	0	0	0	1	0	0	0	0	0	120	80	4.9	94	14.7	75.0007	11.6	12	30.04	3437	0
1655	42	0	0	0	0	1	0	0	0	1	1	0	0	162	100	5.7	112	12.1	104.689	11.9	10	23.7	3419	0
1656	58	0	0	0	0	0	0	1	0	0	0	0	0	134	72	5	91	11.9	95.4265	12.3	11	27.3	3411	0
1657	57	0	0	0	0	0	0	0	0	0	0	0	0	110	70	4.8	0	12.4	95.904	26.7	6	27.16	3371	0
1658	55	0	1	0	0	0	0	1	0	0	0	0	0	138	84	5.6	103	14	96.8922	23.3	11	31.74	3347	0
1659	67	0	0	0	0	1	0	1	0	0	1	0	0	132	78	4.7	95	12.2	63.3615	85.2	16	22.98	3397	0
1660	57	0	0	0	0	0	0	1	0	0	0	0	0	122	68	5.1	89	15.1	78.562	19.4	9	25.52	3475	0
1661	60	0	1	1	0	0	0	1	0	0	0	0	0	110	70	4.9	84	13.4	94.5026	8.4	9	28.32	3481	0
1662	52	0	1	0	0	1	0	1	0	1	0	0	0	130	90	5.3	90	13.3	68.1422	8	12	38.32	3475	0
1663	51	0	1	0	0	0	0	1	0	0	0	0	0	120	70	5.1	87	13.3	99.0149	8	9	42.4	3411	0
1664	58	0	1	0	1	0	0	1	0	0	0	0	0	100	64	5.1	82	13.9	95.4265	18.3	10	25.4	3437	0
1665	62	0	0	0	0	0	0	0	0	0	1	0	0	132	72	5	96	13.6	76.6889	8	10	26.56	3437	0
1666	57	0	1	0	0	0	0	1	0	1	0	0	0	132	70	5.2	91	12.4	78.562	9.6	13	30.06	3481	0
1667	53	0	1	0	0	1	0	0	0	0	0	0	0	142	88	4.5	89	13.2	67.7707	43.8	8	36.45	3439	0
1668	56	1	0	0	0	1	0	0	0	0	0	0	0	140	90	5.5	79	14.6	90.2681	11.5	13	32.14	3481	0
1669	51	1	1	0	1	1	0	0	0	1	1	0	0	160	100	5.8	110	16.8	80.1214	10	16	33.11	3412	0
1670	47	1	0	0	1	0	0	0	0	0	0	0	0	104	70	4.4	88	17.3	94.9232	8	8	20.7	3440	0
1671	49	1	0	0	1	0	0	1	0	0	1	0	0	118	72	5	102	14.3	93.7947	8	12	29.54	3338	0
1672	63	1	0	0	1	0	0	0	0	0	0	0	0	110	80	4.9	93	15.4	87.2677	8	12	24.11	3376	0
1673	63	1	1	0	0	1	0	0	0	0	0	0	0	144	86	4.6	81	16.4	87.2677	30	12	26.06	3458	0
1674	54	1	0	0	1	1	0	0	0	0	0	0	0	140	72	5.1	0	14.5	91.2153	8.3	16	38.85	3371	0
1675	63	1	0	0	1	1	0	1	1	0	0	0	0	140	106	5.1	83	14.9	44.334	23.5	20	22.11	3391	0
1676	66	1	1	0	1	1	0	0	0	0	0	0	0	150	80	5.3	93	15.9	74.4067	17.6	20	30.9	3474	0
1677	64	1	0	0	1	1	0	0	0	0	0	0	0	152	86	4.5	0	15.5	86.8742	53.2	19	20.34	3481	0
1678	59	1	0	1	1	1	0	0	0	0	1	0	0	142	74	5.1	116	15	67.5501	8	20	23.43	3411	0
1679	54	1	1	0	1	1	0	1	0	1	0	0	0	140	90	5.9	0	14	131.805	8	17	26.49	3481	0
1680	62	1	0	1	1	1	0	0	0	0	0	0	0	140	84	4.6	92	16.3	87.6694	8	17	28.56	3412	0
1681	58	1	0	0	0	1	0	0	0	0	0	0	0	166	96	4.3	92	13.4	77.2178	12.8	12	24.91	3397	0
1682	44	0	0	0	1	0	0	0	0	0	0	0	0	106	60	4.7	90	14.5	84.6209	14.6	3	37.89	3439	0
1683	44	0	0	0	0	0	0	0	0	0	0	0	0	92	50	4.6	78	11.9	84.6209	28.1	2	29.66	3391	0
1684	70	0	1	0	0	1	0	1	0	1	1	0	0	140	76	4.9	85	13.6	74.0637	53.1	16	30.31	3419	0
1685	57	0	0	0	0	0	0	1	0	0	0	0	0	132	72	4.8	85	11.7	95.904	17.2	11	36.24	3397	0
1686	77	1	0	0	0	0	0	0	1	0	0	0	0	138	82	5.2	103	14.3	55.7672	22	18	30.4	3475	0
1687	56	1	0	0	1	0	0	1	0	0	0	0	0	110	60	5.1	83	14.3	106.85	15.2	15	29.8	3391	0
1688	78	1	0	0	0	1	0	0	1	0	0	0	1	122	70	5.3	86	16	55.5611	196.8	18	26.4	3439	0
1689	61	0	0	0	0	1	0	1	0	1	0	0	0	154	88	6.9	123	14.4	94.0553	42.2	18	38.46	3461	0
1690	72	0	1	0	0	1	0	0	0	0	0	0	0	138	80	5.4	102	15.3	89.6847	50.8	15	33.62	3347	0
1691	78	0	0	0	0	1	1	1	0	0	1	0	0	152	88	6.8	146	14	111.882	40.2	21	25.71	3410	0
1692	43	0	0	0	0	0	0	0	0	0	0	0	0	128	80	5.3	80	11.6	103.984	10.3	5	31.62	3397	0
1693	68	0	1	0	0	1	0	1	0	0	1	0	0	150	90	5.3	94	13.4	74.6825	8	15	23.8	3347	0
1694	57	0	0	0	0	0	0	1	0	0	0	0	0	130	80	4.9	93	13.9	78.562	18.3	11	30.85	3474	0
1695	52	0	1	0	0	0	0	1	0	0	0	0	0	110	74	5.2	89	12.6	98.4646	30	5	29.18	3481	0
1696	48	0	1	0	0	1	0	0	0	0	0	0	0	140	90	4.4	104	13.3	69.7257	84.5	6	34.09	3474	0
1697	62	0	0	0	0	1	0	1	0	0	0	0	0	140	80	5.3	94	13.4	119.502	11.1	12	29.1	3362	0
1698	59	1	0	0	0	1	0	0	0	0	0	0	0	146	90	5	111	15.7	76.8399	11.7	11	23.18	3410	0
1699	67	1	1	0	1	1	0	0	0	0	1	0	0	156	86	4.8	103	15	85.7395	13.4	19	21.4	3481	0
1700	61	1	0	0	0	1	0	0	0	0	0	0	0	170	100	4.6	95	15.2	88.0795	35.4	16	22.26	3411	0
1701	68	1	0	0	1	1	0	0	0	0	0	0	0	120	72	5.2	102	14.4	101.059	40.3	16	30.56	3338	0
1702	70	1	0	0	0	1	0	1	0	0	0	0	0	140	90	5.3	97	14.9	64.3157	32	20	26.42	3397	0
1703	47	1	0	0	0	0	0	0	0	0	0	0	0	110	70	4.7	76	14.5	82.0218	32.6	3	22.37	3347	0
1704	63	1	0	0	0	1	0	1	0	0	0	0	0	120	70	5.4	106	12.8	75.4068	29	13	23.22	3467	0
1705	66	1	1	0	0	1	1	0	1	1	1	0	0	160	92	7	173	14.9	58.2898	29.5	22	24.82	3397	0
1706	53	1	0	0	1	1	0	1	0	0	0	0	0	142	100	4.8	90	17.6	79.2418	16.2	15	28.56	3475	0
1707	56	0	0	0	0	0	0	1	0	0	0	0	0	120	70	5.6	92	13.5	78.9621	18.5	11	26.27	3481	0
1708	83	0	1	0	0	1	0	1	0	0	0	0	0	160	98	5	88	14.2	70.5299	221.2	21	29.47	3281	1
1709	72	0	0	0	0	0	0	0	0	0	0	0	0	124	86	5.2	110	13.7	62.0661	50.6	10	29.22	3474	0
1710	64	0	0	0	0	1	0	0	0	0	0	0	0	142	80	4.9	83	13.1	75.9933	15	10	27.86	3371	0
1711	61	1	0	0	1	0	1	1	0	1	1	0	0	132	76	7.8	164	14.7	104.259	11	20	23.52	3474	0
1712	61	0	1	1	0	1	0	0	0	0	0	0	0	140	70	4.8	86	14.5	77.0476	8.6	12	28.25	3458	0
1713	80	1	0	1	0	1	0	0	0	0	0	0	1	134	78	5.5	0	13.6	70.41	153.9	19	16.8	2445	1
1714	48	1	0	0	0	0	0	0	0	0	0	0	0	132	80	4.7	103	17.7	94.3514	9.3	6	29.23	3362	0
1715	69	1	1	0	1	0	0	0	0	0	0	0	0	102	62	5.1	89	14.4	85.0188	33	13	25.1	3467	0
1716	74	1	1	0	1	1	0	1	0	0	0	0	0	148	80	4.8	97	15.3	83.3288	26.8	20	16.8	3419	0
1717	55	1	0	0	0	1	0	0	0	0	0	0	0	140	74	5.1	88	13.6	78.4038	8	12	37.5	3458	0
1718	66	0	1	0	0	1	0	1	0	0	0	0	0	138	88	5	91	13.3	75.3251	51.1	13	27.39	3481	0
1719	63	0	1	0	0	1	0	1	0	0	0	0	0	142	76	4.9	88	13.7	64.4909	22.8	15	25.01	3467	0
1720	65	0	0	0	0	0	1	1	0	0	0	0	0	134	72	7.3	139	13.4	75.6559	8.5	17	20.4	3458	0
1721	53	0	0	0	1	0	0	0	0	0	0	0	0	110	80	5.1	82	12.2	67.7707	8	8	27.3	3412	0
1722	68	0	0	0	0	1	1	1	0	0	0	0	1	144	90	5.5	108	13.1	91.1681	66.3	18	28.86	3481	0
1723	58	1	0	0	1	0	0	1	0	0	0	0	0	132	60	5.1	94	15	105.779	13.1	15	21.11	3474	0
1724	62	1	1	0	0	0	0	1	0	0	0	0	0	136	78	5.8	89	14.1	75.7539	23.6	13	40.2	3437	0
1725	68	1	1	0	1	1	0	1	0	1	0	0	0	138	80	5.2	89	14.8	73.7719	32	18	30.22	3439	0
1726	48	1	1	0	1	1	0	1	0	1	1	0	0	128	74	5	87	15.8	71.6711	8	15	25.65	3362	0
1727	72	1	0	0	0	1	0	0	0	0	0	1	0	130	70	5	93	13.2	83.9866	26.3	16	26.42	3391	0
1728	73	0	1	0	0	1	0	1	0	0	1	0	0	140	70	5.4	88	11.7	73.1771	61.6	17	27.33	3461	0
1729	78	0	0	0	0	1	0	1	0	1	0	0	0	150	86	5.5	87	13.2	87.648	78.2	18	16.74	3371	0
1730	79	0	0	0	0	0	0	0	0	0	0	0	0	110	70	5.4	91	13.9	60.4352	18.3	8	21.6	3475	0
1731	59	0	0	0	0	0	0	1	0	0	0	0	0	124	78	5.1	82	13.2	94.9595	16.3	13	28.1	3376	0
1732	48	0	0	0	0	0	0	0	0	0	0	0	0	116	68	4.6	76	14.6	82.5339	50.7	2	46	3475	0
1733	66	0	1	0	0	1	0	1	0	0	0	0	0	110	90	5.3	86	12.9	75.3251	51.9	8	31.45	3475	0
1734	50	0	0	0	0	0	0	1	1	0	1	0	0	100	70	5.5	98	14.1	52.348	15	4	31.9	3458	0
1735	67	0	1	0	0	1	0	0	0	0	0	0	0	160	84	4.7	93	13.2	75.0007	19	16	37.35	3338	0
1736	54	0	0	0	0	1	0	1	1	1	0	0	0	124	72	5.3	81	13.8	58.2463	8	14	21.04	3439	0
1737	58	0	0	0	0	0	0	1	0	0	0	0	0	120	80	4.8	85	14.3	66.0397	17.8	9	27.17	3474	0
1738	49	0	0	0	0	0	0	0	0	0	0	0	0	106	80	5.1	85	12.7	100.158	16.7	1	28.48	3376	0
1739	62	0	1	0	0	0	0	1	1	0	0	0	0	132	70	5.4	102	12	55.9821	23.5	12	25.48	3347	0
1740	43	0	0	0	0	0	0	1	0	0	0	0	0	90	68	5.2	83	12.7	71.962	16.1	0	24.77	3410	0
1741	57	0	1	0	0	0	0	0	0	0	0	0	0	120	70	5.6	107	12.1	122.421	13	7	38.86	3411	0
1742	42	0	0	1	1	0	0	0	0	0	0	0	0	136	80	5	102	13.7	85.7583	16.3	9	33.48	3481	0
1743	64	0	0	0	0	1	0	1	0	0	0	0	0	144	84	5.3	91	13.7	75.9933	16.5	14	25.24	3397	0
1744	54	0	0	0	0	0	0	1	0	0	0	0	0	108	70	5.5	94	12.9	67.4081	9.6	5	36.98	3475	0
1745	67	0	0	0	0	1	0	0	0	0	0	0	0	132	90	5	91	12.7	75.0007	38.5	12	24.66	3419	0
1746	52	0	0	0	0	0	0	1	0	0	0	0	0	114	70	5.4	89	13.8	80.6595	23.1	4	34.72	3412	0
1747	63	0	0	1	1	1	0	1	0	0	0	0	0	150	92	4.9	86	13.5	76.3375	101.7	18	30.18	3412	0
1748	68	0	0	1	0	1	0	0	0	0	0	0	0	140	80	5.4	90	14.7	91.1681	32	16	20.85	3474	0
1749	43	1	1	0	0	1	0	0	0	0	1	0	0	154	98	5.5	94	15.9	84.1426	8	7	25.87	3459	0
1750	56	1	1	0	0	0	0	1	0	1	0	0	0	120	74	6.1	120	13.6	90.2681	8	12	21.73	3481	0
1751	53	1	0	0	1	1	1	1	0	1	1	0	0	138	90	6.3	127	16.2	91.7059	12.3	18	33.37	3439	0
1752	57	1	1	0	1	1	0	1	0	1	0	0	0	130	90	6.6	118	17.5	77.6042	8	18	26.24	3347	0
1753	58	1	0	0	1	1	0	0	0	0	0	0	0	140	86	4.8	74	14.9	89.3636	12.5	16	34.88	3362	0
1754	82	1	0	0	1	1	0	0	0	0	0	0	0	148	82	5	101	14.3	80.9096	37.1	21	20.21	2289	1
1755	71	1	0	0	1	1	0	0	0	0	0	1	0	142	70	5	90	14.4	84.3244	22.3	22	19.2	3467	0
1756	77	1	1	0	0	1	0	1	1	1	0	0	0	140	70	5.4	92	14	31.2081	10.5	20	23.06	3481	0
1757	61	1	1	0	0	0	0	1	0	1	1	0	0	118	76	5	97	14.5	66.9069	56.9	12	21.56	3411	0
1758	50	1	1	0	1	0	0	1	0	0	1	0	0	116	80	5.4	101	16	70.8363	8.7	13	24.03	3411	0
1759	68	1	1	0	0	1	0	0	0	0	0	0	0	146	90	5.5	105	14.7	85.3757	42.7	15	19.2	3410	0
1760	73	1	0	0	1	1	1	0	0	0	0	1	0	140	70	6.3	144	17.4	83.6548	8	25	22.71	3440	0
1761	77	1	0	0	1	1	0	0	1	0	0	1	1	140	90	5	116	13.3	55.7672	627.9	22	24.81	3347	0
1762	75	1	0	0	1	1	0	1	1	0	0	0	0	110	70	5.2	81	16.2	50.6262	12.1	20	21.6	3474	0
1763	55	1	0	0	1	1	0	1	0	0	0	0	0	142	88	5.7	92	14.3	68.9249	9.3	18	33	3098	1
1764	72	1	1	0	1	1	0	0	0	0	1	0	0	142	70	5.6	109	14.3	63.7978	46.1	22	22.36	3481	0
1765	77	0	0	0	0	1	0	0	0	0	0	0	0	162	78	4.6	86	11	60.8816	80.4	16	21.98	3362	0
1766	76	0	0	0	0	1	0	0	0	0	0	0	0	130	80	5.2	98	13.9	72.3361	51.3	16	26.05	3391	0
1767	71	0	1	0	0	1	0	1	1	1	1	0	0	172	100	5.7	111	13.4	53.8461	26.7	22	29.59	3411	0
1768	72	0	1	0	0	1	0	1	0	1	0	0	0	130	80	5.8	110	15.2	62.0661	63.3	14	25.85	3411	0
1769	74	1	0	0	0	1	1	0	1	0	0	1	1	142	84	5.6	100	14.6	56.4069	125.9	18	28.82	3397	0
1770	78	0	0	0	0	1	0	0	0	0	0	0	0	110	70	5.9	85	11.7	71.7989	36.3	12	33.38	3467	0
1771	74	0	0	0	0	0	0	1	0	0	0	0	0	130	70	5.1	85	13	72.8919	32	13	21.59	3440	0
1772	73	0	1	0	0	1	0	1	0	1	0	0	0	150	90	5.1	107	14.5	61.8209	15.5	19	17.4	3475	0
1773	78	0	0	0	0	1	0	0	1	0	0	0	0	142	78	5.5	116	13.4	52.4125	54.3	18	22.54	3419	0
1774	70	0	0	0	0	0	0	0	0	0	0	0	0	130	80	5.5	109	14	115.412	19.3	13	27.65	3458	0
1775	79	0	1	0	0	1	0	1	0	0	0	0	0	146	62	6.2	0	13	87.3281	39.9	19	24.28	3440	0
1776	51	1	0	0	1	0	0	1	0	0	0	0	0	120	80	5.1	97	14.4	80.1214	3.9	13	35.74	3125	0
1777	64	1	0	0	0	1	0	1	1	0	0	0	0	130	80	5.4	86	14.4	58.8069	9.9	16	29.85	3111	0
1778	47	1	0	0	1	0	0	0	0	0	0	0	0	122	78	5	98	16.3	94.9232	6.4	11	30.92	3097	0
1779	65	1	0	0	1	1	0	0	1	0	0	0	0	142	88	4.7	76	14.5	52.7487	27.9	18	27.76	3097	0
1780	46	1	0	0	0	1	0	1	0	0	0	0	0	140	94	4.9	112	16.9	82.5296	10.6	8	29.5	3094	0
1781	56	1	0	0	1	0	0	0	0	0	0	0	0	110	70	5	96	15.8	130.436	3.9	11	30.17	3094	0
1782	82	0	0	0	0	0	0	0	0	0	0	0	0	126	72	5.2	98	13.1	70.7757	35.9	12	26.26	3094	0
1783	46	0	1	0	1	1	0	0	0	0	0	0	0	136	92	4.5	83	12.8	101.991	4.8	12	23.4	3094	0
1784	52	0	0	0	0	0	0	0	0	0	0	0	0	120	70	4.8	90	13.9	80.6595	14.7	8	30.67	1359	0
1785	56	0	0	0	0	1	0	1	0	0	0	0	0	140	80	4.9	84	12.1	96.3925	29.4	12	39	3093	0
1786	58	0	1	0	0	0	0	1	0	0	0	0	0	138	88	5.7	105	12.6	95.4265	18.7	11	26.97	3093	0
1787	50	1	0	0	1	1	0	1	0	0	0	0	0	150	110	5.3	82	15.5	80.5781	3.9	16	24.88	797	0
1788	67	0	0	0	0	1	0	0	0	0	0	0	0	140	80	5.2	103	11.9	75.0007	8.2	12	24.4	3080	0
1789	67	1	0	0	1	0	0	0	0	0	0	0	0	132	76	5	88	15	85.7395	35.1	18	18.14	3080	0
1790	65	0	0	0	0	1	0	1	0	0	0	0	0	150	86	5.7	119	15.3	92.3564	52	16	19.67	3080	0
1791	58	0	0	0	0	0	0	1	0	0	0	0	0	120	72	5.2	83	11.6	78.1709	20.6	11	25.16	3077	0
1792	63	0	0	0	0	0	0	1	0	0	0	0	0	100	60	4.5	83	14.5	93.1885	40.5	8	36.5	3068	0
1793	73	0	0	0	0	1	1	0	0	0	1	0	0	146	68	6.3	151	13.8	89.3304	32.2	20	25.95	3068	0
1794	56	0	0	0	0	0	0	0	1	0	0	0	0	120	80	5.1	92	12.6	57.6416	18.9	8	26.3	3391	0
1795	40	1	1	0	1	1	0	1	0	1	0	0	0	130	90	4.9	85	16.8	85.9073	4.8	12	36.46	3048	0
1796	57	0	0	0	0	0	0	1	0	1	0	0	0	130	70	5.5	106	13.3	66.3702	19.1	14	31.05	3041	0
1797	60	0	0	0	0	1	0	1	0	0	0	0	0	132	90	5.8	110	13.4	77.414	8	14	38.72	3041	0
1798	61	1	0	0	1	0	0	0	0	0	0	0	0	118	80	4.5	83	14.4	127.274	21.7	13	28.95	3040	0
1799	45	1	0	0	1	1	0	1	0	0	0	0	0	140	90	5.2	87	15.5	73.011	4.4	11	28.91	3040	0
1800	62	0	1	0	0	1	0	0	0	0	0	0	0	140	90	5.6	86	14.1	93.6174	17.7	16	31.55	3032	0
1801	72	0	0	0	0	0	0	1	0	0	0	0	0	126	74	5.1	84	15.9	62.0661	8	12	25.91	3461	0
1802	57	0	0	0	0	0	0	0	0	0	0	0	0	124	78	4.9	83	13.6	78.562	13.1	7	23.97	3032	0
1803	40	1	1	0	1	0	0	1	0	1	0	0	0	122	60	4.7	66	14.8	85.9073	3.9	10	39.88	3031	0
1804	65	1	0	0	1	0	1	1	0	1	1	0	0	130	70	9.3	242	15.4	102.376	6.1	23	46.67	3031	0
1805	55	1	0	0	1	1	0	0	0	0	0	0	0	152	88	5.6	108	14.1	90.7362	19.4	20	44.33	3031	0
1806	52	0	0	0	0	0	0	1	0	0	0	0	0	104	60	5.2	78	14.3	98.4646	8.8	6	30.72	3027	0
1807	45	1	0	0	0	1	0	0	0	0	0	0	0	134	90	5	82	16.1	65.0623	3.9	7	26.3	3013	0
1808	55	0	0	0	0	1	0	0	0	0	0	0	0	146	90	5	90	13.3	96.8922	12	12	27.7	3012	0
1809	50	0	0	0	1	0	0	1	0	0	0	0	0	114	70	5	76	14.2	99.5792	12.1	10	27.49	3012	0
1810	47	0	0	0	0	0	0	1	0	0	0	0	0	132	68	4.9	92	14	83.0341	4.8	9	36.11	3012	0
1811	54	1	0	0	0	1	0	1	0	0	0	0	0	140	78	5.2	92	15	78.8178	5.4	10	38.41	861	1
1812	55	0	0	0	1	0	0	1	0	0	0	0	0	118	76	5.2	70	14.1	96.8922	12.7	9	40.23	2995	0
1813	68	1	0	0	1	1	0	1	0	0	0	0	0	138	80	5.2	95	17.3	64.853	7	21	30.86	2987	0
1814	60	1	1	0	1	1	0	0	1	0	0	0	0	132	90	5	89	15.9	49.0736	25.4	19	18.91	2987	0
1815	58	0	0	0	0	1	1	1	0	0	1	0	0	148	86	7.2	112	13.9	95.4265	10.6	16	43.08	2733	0
1816	62	1	0	0	1	1	0	0	0	0	0	0	0	122	74	4.9	89	13.4	75.7539	8.2	16	24.68	2717	0
1817	70	1	1	0	1	1	0	1	0	1	0	0	0	132	72	5.9	92	14.2	73.1607	24.2	22	20.91	2688	0
1818	44	0	0	0	0	0	0	1	0	0	0	0	0	96	70	5	101	13.5	103.3	16.3	2	31.34	2648	0
1819	60	1	0	0	0	0	0	0	0	0	0	0	0	126	84	4	101	15.1	104.755	7.5	11	35.31	2142	0
1820	60	1	0	0	1	1	0	0	0	0	1	0	0	130	88	6.2	125	15	88.4983	11.1	17	21.43	2634	0
1821	45	1	0	0	1	1	0	1	0	1	0	1	0	130	90	4.4	104	17	83.0518	3.9	14	33.5	2634	0
1822	60	1	0	0	0	0	0	1	0	0	0	0	0	128	74	4.7	84	16.1	88.4983	6.8	11	23.98	2623	0
1823	59	1	0	1	0	0	0	1	0	0	0	0	0	112	68	5.4	96	15.9	60.1959	11.9	8	25.47	2621	0
1824	52	0	0	0	0	1	1	0	0	0	0	0	0	158	98	7.3	153	12.1	80.6595	50.1	14	28.57	2620	0
1825	50	0	0	0	0	0	0	1	0	0	0	0	0	98	66	5	82	13.6	99.5792	34.8	5	33.04	2620	0
1826	51	0	0	0	1	0	0	1	0	0	0	0	0	118	84	5.1	79	14.6	81.1103	3.9	9	35.65	2616	0
Abbreviations: CVD, cardiovascular disease; HT, hypertension; DM, diabetes mellitus; HL, hyperlipidemia; CKD, chronic kidney disease; MetS, metabolic syndrome; IR, insulin resistance; LVH, left ventricular hypertrophy; AF, atrial fibrillation; SBP, systolic blood pressure; DBP, diastolic blood pressure; HbA1c, glycosylated hemoglobin A1c; FBG, fasting blood glucose; Hb, hemoglobin; eGFR, estimate…
